# Supplementary material for: PpMYB123-mediated proanthocyanidin accumulation alleviates bacterial spot disease in peach
Source: Hortic Res. 2026 Jan 30;13(5):uhag032. doi: 10.1093/hr/uhag032 (PMC13148162; doi:10.1093/hr/uhag032)
Supplement: Web_Material_uhag032 [file web_material_uhag032.zip]

Archive with 5 entries (5 files):
- 3.SupplementaryA file-Revised.docx
- SupplementaryA Table1.docx
- SupplementaryA Table2.docx
- SupplementaryA Table3.xlsx
- SupplementaryA Table4.xlsx
