# Supplementary material for: PpMYB123-mediated proanthocyanidin accumulation alleviates bacterial spot disease in peach
Source: Hortic Res. 2026 Jan 30;13(5):uhag032. doi: 10.1093/hr/uhag032 (PMC13148162; doi:10.1093/hr/uhag032)
Supplement: Web_Material_uhag032 [file web_material_uhag032.zip › SupplementaryA Table3.xlsx]

## Sheet: Day2 UP
#ID	gene_name	nr_symbol	GHT-d0-1_FPKM	GHT-d0-2_FPKM	GHT-d2-1_FPKM	GHT-d2-2_FPKM	GHT-d4-1_FPKM	GHT-d4-2_FPKM	QBT-d0-1_FPKM	QBT-d0-2_FPKM	QBT-d2-1_FPKM	QBT-d2-2_FPKM	QBT-d4-1_FPKM	QBT-d4-2_FPKM	GHT-d0_vs_GHT-d2_DESeq2_(FDR_0.01_FC_2)_regulated	GHT-d0_vs_GHT-d4_DESeq2_(FDR_0.01_FC_2)_regulated	QBT-d0_vs_QBT-d2_DESeq2_(FDR_0.01_FC_2)_regulated	QBT-d0_vs_QBT-d4_DESeq2_(FDR_0.01_FC_2)_regulated	Pfam_annotation	Swiss_Prot_annotation	NR_annotation
Prupe.1G001100_v2.0.a1	Prupe.1G001100	LOC18789713	2.45209	2.21407	8.44557	7.95407	8.69243	7.16025	1.31611	1.57743	6.6073	5.72861	6.61652	5.77368	up	up	up	up	Glycosyl hydrolases family 17	Glucan endo-1,3-beta-glucosidase 6 OS=Arabidopsis thaliana OX=3702 GN=At5g58090 PE=2 SV=2	glucan endo-1,3-beta-glucosidase 6 [Prunus persica]
Prupe.1G003000_v2.0.a1	Prupe.1G003000	LOC18789485	134.002	110.299	1186	1157.35	10.6982	9.6669	107.759	108.251	328.271	315.786	6.98168	6.7273	up	down	up	down	Chalcone and stilbene synthases, N-terminal domain	Polyketide synthase 5 OS=Rubus idaeus OX=32247 GN=PKS5 PE=1 SV=1	polyketide synthase 5 [Prunus persica]
Prupe.1G003100_v2.0.a1	Prupe.1G003100	LOC18789488	5.06112	4.73963	15.5577	14.5329	14.883	16.0562	3.12905	3.65805	15.4378	15.5463	11.5143	11.8335	up	up	up	up	Dehydratase family	Dihydroxy-acid dehydratase, chloroplastic OS=Arabidopsis thaliana OX=3702 GN=DHAD PE=1 SV=1	dihydroxy-acid dehydratase, chloroplastic [Prunus persica]
Prupe.1G016000_v2.0.a1	Prupe.1G016000	LOC18788338	6.99699	6.4716	27.9499	28.4352	26.9642	27.4067	2.58145	3.77021	27.1843	23.8402	22.9738	25.8709	up	up	up	up	zinc-finger of the FCS-type, C2-C2	FCS-Like Zinc finger 8 OS=Arabidopsis thaliana OX=3702 GN=FLZ8 PE=1 SV=1	protein MARD1 [Prunus persica]
Prupe.1G018900_v2.0.a1	Prupe.1G018900	LOC18791688	68.3976	53.2027	437.544	432.594	168.686	146.508	73.9413	78.8932	378.2	365.949	351.941	359.107	up	up	up	up	Homocysteine S-methyltransferase	Homocysteine S-methyltransferase 3 OS=Arabidopsis thaliana OX=3702 GN=HMT3 PE=1 SV=2	homocysteine S-methyltransferase 3 [Prunus persica]
Prupe.1G019400_v2.0.a1	Prupe.1G019400	LOC18789916	0.397174	0.456147	1.3172	1.25291	2.7231	2.88164	0.136809	0.176608	0.779047	0.720988	0.727908	0.939354	up	up	up	up	KIP1-like protein	Protein NETWORKED 1A OS=Arabidopsis thaliana OX=3702 GN=NET1A PE=1 SV=1	protein NETWORKED 1B [Prunus persica]
Prupe.1G021200_v2.0.a1	Prupe.1G021200	LOC18790318	1.41472	1.51864	3.64336	4.50229	6.39267	6.53816	1.06151	0.892241	3.8075	3.31054	3.01485	3.31214	up	up	up	up	HSF-type DNA-binding	Heat stress transcription factor A-6b OS=Arabidopsis thaliana OX=3702 GN=HSFA6b PE=2 SV=1	heat stress transcription factor A-6b [Prunus persica]
Prupe.1G022900_v2.0.a1	Prupe.1G022900	LOC18793666	3.70314	3.04844	9.24596	9.98839	11.5514	11.4918	2.03078	1.93964	6.51701	6.18839	6.11621	6.03604	up	up	up	up	Piwi domain	Protein argonaute 10 OS=Arabidopsis thaliana OX=3702 GN=AGO10 PE=1 SV=1	protein argonaute 10 [Prunus persica]
Prupe.1G030700_v2.0.a1	Prupe.1G030700	LOC18791951	4.81287	4.0047	27.6501	26.1386	20.8908	21.387	5.84676	5.33159	26.0489	23.9467	26.9663	27.7337	up	up	up	up	Zeta toxin	Calmodulin calcium-dependent NAD kinase OS=Arabidopsis thaliana OX=3702 GN=NADKC PE=1 SV=1	uncharacterized protein LOC18791951 [Prunus persica]
Prupe.1G032500_v2.0.a1	Prupe.1G032500	LOC18790536	3.83588	1.97887	30.438	44.5624	14.3544	13.9316	0.491274	0.68607	35.3475	39.8021	17.3367	20.0182	up	up	up	up	Potato inhibitor I family	Glu S.griseus protease inhibitor OS=Momordica charantia OX=3673 PE=1 SV=1	glu S.griseus protease inhibitor [Prunus persica]
Prupe.1G033700_v2.0.a1	Prupe.1G033700	LOC18791006	0.277118	0.322868	12.09	13.0597	10.5829	10.7907	0.27698	0.507506	3.07983	3.29542	3.69649	3.68557	up	up	up	up	Cellulose synthase	Cellulose synthase-like protein E1 OS=Arabidopsis thaliana OX=3702 GN=CSLE1 PE=2 SV=1	cellulose synthase-like protein E1 [Prunus persica]
Prupe.1G033900_v2.0.a1	Prupe.1G033900	--	1.12672	1.35958	77.2839	78.556	55.4047	51.1704	0.270914	0.281166	10.3499	9.83451	8.36522	7.68108	up	up	up	up	Cellulose synthase	Cellulose synthase-like protein G2 OS=Arabidopsis thaliana OX=3702 GN=CSLG2 PE=2 SV=1	hypothetical protein PRUPE_1G033900 [Prunus persica]
Prupe.1G038200_v2.0.a1	Prupe.1G038200	LOC18788671	0.132773	0.170097	10.6803	10.1774	11.5656	19.0035	2.44364	3.68284	237.307	248.671	190	208.851	up	up	up	up	--	--	early nodulin-75 [Prunus persica]
Prupe.1G038700_v2.0.a1	Prupe.1G038700	LOC18788871	1.68585	0.99037	12.7216	12.0152	5.09995	3.39348	1.96887	1.7552	6.59846	6.87879	5.45251	5.7068	up	up	up	up	Sugar (and other) transporter	Inorganic phosphate transporter 1-4 OS=Arabidopsis thaliana OX=3702 GN=PHT1-4 PE=1 SV=1	inorganic phosphate transporter 1-4 [Prunus persica]
Prupe.1G056300_v2.0.a1	Prupe.1G056300	LOC18790129	5.90842	5.04961	30.3153	29.0843	18.3337	14.915	3.65969	3.46165	20.4195	19.9672	13.3839	12.9611	up	up	up	up	TCP-1/cpn60 chaperonin family	Chaperonin CPN60-2, mitochondrial OS=Cucurbita maxima OX=3661 GN=CPN60-2 PE=1 SV=1	chaperonin CPN60-2, mitochondrial [Prunus persica]
Prupe.1G060900_v2.0.a1	Prupe.1G060900	LOC18789892	1.11737	1.54063	19.444	22.7355	30.9706	36.0217	0.651584	0.33662	3.34717	3.71996	9.79182	10.9548	up	up	up	up	Pectate lyase	Probable pectate lyase 15 OS=Arabidopsis thaliana OX=3702 GN=At4g13710 PE=2 SV=1	probable pectate lyase 8 [Prunus persica]
Prupe.1G064600_v2.0.a1	Prupe.1G064600	LOC18791458	69.4553	36.1234	164.131	168.172	82.5589	61.4416	106.843	106.061	459.049	431.578	234.224	215.355	up	normal	up	normal	zinc-finger of the FCS-type, C2-C2	FCS-Like Zinc finger 14 OS=Arabidopsis thaliana OX=3702 GN=FLZ14 PE=1 SV=1	uncharacterized protein LOC18791458 [Prunus persica]
Prupe.1G068600_v2.0.a1	Prupe.1G068600	LOC18793564	0.190867	0.605613	2.02156	2.40266	2.48251	2.24777	0.4329	0.501525	3.28041	2.63422	1.70646	1.80199	up	up	up	up	GDSL/SGNH-like Acyl-Esterase family found in Pmr5 and Cas1p	Protein trichome birefringence-like 5 OS=Arabidopsis thaliana OX=3702 GN=TBL5 PE=2 SV=1	protein trichome birefringence-like 5 [Prunus persica]
Prupe.1G069800_v2.0.a1	Prupe.1G069800	LOC18792321	69.908	80.7322	450.558	477.125	462.065	576.169	109.007	113.702	572.07	556.559	565.338	567.675	up	up	up	up	Glycosyl hydrolases family 16	Probable xyloglucan endotransglucosylase/hydrolase protein 23 OS=Arabidopsis thaliana OX=3702 GN=XTH23 PE=2 SV=1	probable xyloglucan endotransglucosylase/hydrolase protein 23 [Prunus persica]
Prupe.1G072100_v2.0.a1	Prupe.1G072100	LOC103323624	0.137805	0.197293	5.33118	4.43642	4.42952	5.72679	0.287722	0.034454	1.36251	0.912748	1.32185	0.860753	up	up	up	up	Leucine rich repeat	Plant intracellular Ras-group-related LRR protein 6 OS=Arabidopsis thaliana OX=3702 GN=PIRL6 PE=2 SV=1	PREDICTED: plant intracellular Ras-group-related LRR protein 6 [Prunus mume]
Prupe.1G079600_v2.0.a1	Prupe.1G079600	LOC18779001	2.97972	2.76885	7.79662	8.40903	6.14226	5.59666	2.58759	2.19148	8.78351	10.3089	4.91313	4.75708	up	normal	up	normal	Utp25, U3 small nucleolar RNA-associated SSU processome protein 25	--	U3 small nucleolar RNA-associated protein 25 [Prunus persica]
Prupe.1G081700_v2.0.a1	Prupe.1G081700	LOC18789152	0.779894	0.405687	5.18725	5.26939	2.40889	3.02234	0.701539	1.1514	10.2992	9.68207	6.75871	7.82394	up	up	up	up	--	--	uncharacterized protein LOC18789152 [Prunus persica]
Prupe.1G082700_v2.0.a1	Prupe.1G082700	LOC18792029	13.4199	13.633	53.5665	50.6679	26.4267	25.3158	10.2984	8.48172	31.7217	31.3703	26.5599	31.708	up	normal	up	up	--	--	uncharacterized protein LOC18792029 [Prunus persica]
Prupe.1G084700_v2.0.a1	Prupe.1G084700	LOC18792866	4.40419	3.33399	21.9925	23.0933	21.5695	18.857	7.28681	7.92717	24.8511	22.872	22.0899	24.0654	up	up	up	up	PHD - plant homeodomain finger protein	VIN3-like protein 2 OS=Arabidopsis thaliana OX=3702 GN=VIL2 PE=1 SV=1	VIN3-like protein 2 [Prunus persica]
Prupe.1G090300_v2.0.a1	Prupe.1G090300	LOC18792936	17.4978	15.1966	46.0044	52.1344	57.9281	45.7797	21.3956	20.4633	96.9661	97.323	110.187	111.024	up	up	up	up	MatE	Protein DETOXIFICATION 16 OS=Arabidopsis thaliana OX=3702 GN=DTX16 PE=2 SV=1	protein DETOXIFICATION 16 isoform X3 [Prunus persica]
Prupe.1G094400_v2.0.a1	Prupe.1G094400	LOC18793985	0.50645	0.696886	28.771	25.0883	0.653978	0.552728	0.58471	0.957774	7.52672	7.39441	7.15156	6.90669	up	--	up	up	--	Protein GLUTAMINE DUMPER 3 OS=Arabidopsis thaliana OX=3702 GN=GDU3 PE=1 SV=1	protein GLUTAMINE DUMPER 2 [Prunus persica]
Prupe.1G097700_v2.0.a1	Prupe.1G097700	--	10.9587	3.64088	76.2975	69.5107	105.894	64.3189	0.976062	0.633851	12.7478	18.2153	17.2163	18.7613	up	up	up	up	--	--	hypothetical protein PRUPE_1G097700 [Prunus persica]
Prupe.1G099500_v2.0.a1	Prupe.1G099500	LOC18789531	0.164088	0.2995	24.3842	26.3183	4.89335	3.92402	0.327001	0.500929	7.60491	6.71447	0.660991	0.740996	up	up	up	--	NAD(P)H-binding	Tetraketide alpha-pyrone reductase 1 OS=Arabidopsis thaliana OX=3702 GN=TKPR1 PE=1 SV=1	cinnamoyl-CoA reductase-like SNL6 isoform X2 [Prunus persica]
Prupe.1G100700_v2.0.a1	Prupe.1G100700	LOC18792663	14.8451	12.7764	34.5381	38.2121	47.7179	44.3781	14.3288	14.2187	39.5805	40.2134	53.0137	52.2811	up	up	up	up	--	Autophagy-related protein 18b OS=Arabidopsis thaliana OX=3702 GN=ATG18B PE=2 SV=2	autophagy-related protein 18b isoform X1 [Prunus persica]
Prupe.1G104500_v2.0.a1	Prupe.1G104500	LOC18791844	7.1242	6.57711	20.8037	21.4247	24.8343	23.4137	8.02915	7.62198	27.6374	25.2627	33.2771	33.3059	up	up	up	up	5' nucleotidase family	--	5'-nucleotidase domain-containing protein 4 [Prunus persica]
Prupe.1G104700_v2.0.a1	Prupe.1G104700	LOC18788784	2.33034	2.17611	6.65266	5.48775	8.35338	8.73759	1.97405	1.40266	5.91007	5.43174	7.63475	8.45643	up	up	up	up	tRNA pseudouridine synthase	--	hypothetical protein PRUPE_1G104700 [Prunus persica]
Prupe.1G109100_v2.0.a1	Prupe.1G109100	LOC18790368	1.65549	1.26242	4.03923	4.19491	7.02132	6.76454	0.633116	0.766178	2.69894	2.34632	2.15117	2.59043	up	up	up	up	Importin-beta N-terminal domain	--	importin beta-like SAD2 homolog [Prunus persica]
Prupe.1G111300_v2.0.a1	Prupe.1G111300	LOC18792278	17.2074	16.7221	359.239	368.811	18.3167	17.579	0.74093	0.616046	388.119	362.373	95.6293	99.2715	up	normal	up	up	Glycosyl transferase family 8	Galactinol synthase 2 OS=Solanum lycopersicum OX=4081 GN=GOLS2 PE=2 SV=1	galactinol synthase 2 [Prunus persica]
Prupe.1G113100_v2.0.a1	Prupe.1G113100	LOC18789656	17.654	18.1844	849.421	921.073	397.619	430.411	37.7248	40.2499	259.64	254.776	183.697	193.629	up	up	up	up	Ferritin-like domain	Desiccation-related protein PCC13-62 OS=Craterostigma plantagineum OX=4153 PE=2 SV=1	desiccation-related protein PCC13-62 [Prunus persica]
Prupe.1G115800_v2.0.a1	Prupe.1G115800	LOC18793345	6.56715	7.45226	22.5255	22.227	22.2379	21.9395	3.956	4.65536	21.2687	17.5767	32.2856	31.0353	up	up	up	up	Protein phosphatase 2C	Probable protein phosphatase 2C 42 OS=Arabidopsis thaliana OX=3702 GN=At3g17090 PE=1 SV=1	probable protein phosphatase 2C 42 [Prunus persica]
Prupe.1G117000_v2.0.a1	Prupe.1G117000	LOC18788475	7.96578	5.63938	22.0792	22.7706	20.4353	16.6738	4.44162	5.31803	28.8579	27.7984	29.3607	28.8748	up	up	up	up	Phytochrome region	Phytochrome B OS=Nicotiana tabacum OX=4097 GN=PHYB PE=2 SV=2	phytochrome B [Prunus persica]
Prupe.1G117900_v2.0.a1	Prupe.1G117900	LOC18788835	0.320381	0.442846	1.39478	1.39612	1.19537	1.01645	0.578002	0.386678	2.25874	2.46495	0.936967	1.18316	up	normal	up	normal	Fip1 motif	FIP1[V]-like protein OS=Arabidopsis thaliana OX=3702 GN=FIPS5 PE=1 SV=1	FIP1[III]-like protein [Prunus persica]
Prupe.1G120300_v2.0.a1	Prupe.1G120300	LOC109947570	13.9495	15.7085	44.2501	44.4515	38.4469	40.8897	0.744306	1.07742	13.0623	10.0512	20.7718	22.1646	up	up	up	up	--	--	hypothetical protein PRUPE_1G120300 [Prunus persica]
Prupe.1G121800_v2.0.a1	Prupe.1G121800	LOC18793860	4.56531	3.87747	105.921	108.973	35.402	35.095	0.423434	0.251284	5.29206	4.93754	2.10577	2.98511	up	up	up	up	Glycosyl hydrolases family 17	Glucan endo-1,3-beta-glucosidase, basic vacuolar isoform OS=Hevea brasiliensis OX=3981 GN=HGN1 PE=1 SV=2	glucan endo-1,3-beta-glucosidase, basic vacuolar isoform [Prunus persica]
Prupe.1G122400_v2.0.a1	Prupe.1G122400	LOC18793393	12.0144	10.963	30.4259	30.0445	27.9475	30.9436	7.26785	7.90331	24.2234	23.7387	17.3924	17.4192	up	up	up	normal	Pyridine nucleotide-disulphide oxidoreductase	Dihydrolipoyl dehydrogenase 2, chloroplastic OS=Arabidopsis thaliana OX=3702 GN=LPD2 PE=2 SV=2	dihydrolipoyl dehydrogenase 1, chloroplastic [Prunus persica]
Prupe.1G123100_v2.0.a1	Prupe.1G123100	LOC18788559	0.930648	0.657415	22.7165	23.9708	161.94	182.24	0.023803	0	1.81276	1.35553	18.5199	17.4055	up	up	up	up	Glycosyl hydrolase family 3 C-terminal domain	Beta-D-xylosidase 1 OS=Arabidopsis thaliana OX=3702 GN=BXL1 PE=1 SV=1	putative beta-D-xylosidase [Prunus persica]
Prupe.1G129200_v2.0.a1	Prupe.1G129200	LOC18788856	3.053	3.75156	9.01854	8.06836	9.02421	8.03165	5.13177	5.20162	14.72	12.8172	11.0903	11.6623	up	normal	up	normal	WD domain, G-beta repeat	--	uncharacterized protein LOC18788856 [Prunus persica]
Prupe.1G132400_v2.0.a1	Prupe.1G132400	LOC18791053	4.08819	4.03927	8.42219	9.35508	22.5922	21.4504	2.79735	2.65604	9.11032	8.57581	10.0508	9.89275	up	up	up	up	Filamin/ABP280 repeat	Protein GAMETE EXPRESSED 2 OS=Arabidopsis thaliana OX=3702 GN=GEX2 PE=2 SV=1	hypothetical protein PRUPE_1G132400 [Prunus persica]
Prupe.1G132500_v2.0.a1	Prupe.1G132500	LOC18788401	7.25098	5.67115	34.7301	37.8799	33.9552	33.6217	7.8486	9.01022	45.889	45.5662	41.7343	43.6329	up	up	up	up	2-oxoacid dehydrogenases acyltransferase (catalytic domain)	Lipoamide acyltransferase component of branched-chain alpha-keto acid dehydrogenase complex, mitochondrial OS=Arabidopsis thaliana OX=3702 GN=BCE2 PE=1 SV=1	lipoamide acyltransferase component of branched-chain alpha-keto acid dehydrogenase complex, mitochondrial [Prunus persica]
Prupe.1G134800_v2.0.a1	Prupe.1G134800	LOC18791848	1.49401	0.582343	12.5913	12.6539	16.833	11.5919	1.36028	1.29712	13.171	13.3542	25.6221	25.3964	up	up	up	up	RING-like zinc finger	E3 ubiquitin-protein ligase RFI2 OS=Arabidopsis thaliana OX=3702 GN=RFI2 PE=1 SV=2	hypothetical protein PRUPE_1G134800 [Prunus persica]
Prupe.1G135500_v2.0.a1	Prupe.1G135500	LOC18791697	0.527072	0.784785	1.89036	2.09052	1.76482	1.8772	0.506568	0.716208	1.82829	1.60664	1.44597	1.27558	up	normal	up	normal	PPR repeat family	Pentatricopeptide repeat-containing protein At3g06920 OS=Arabidopsis thaliana OX=3702 GN=At3g06920 PE=2 SV=1	pentatricopeptide repeat-containing protein At3g06920 [Prunus persica]
Prupe.1G136400_v2.0.a1	Prupe.1G136400	LOC109950603	0.965606	1.28278	3.55602	2.47178	2.33954	2.27744	0.727925	0.89145	2.45495	2.65435	2.45315	2.1924	up	normal	up	up	Translocase of chloroplast 159/132, membrane anchor domain	Translocase of chloroplast 159, chloroplastic OS=Arabidopsis thaliana OX=3702 GN=TOC159 PE=1 SV=1	uncharacterized protein LOC109950603 [Prunus persica]
Prupe.1G137700_v2.0.a1	Prupe.1G137700	LOC18793226	14.5562	19.3217	53.0741	52.1312	18.8138	26.8813	7.91269	8.11975	53.8486	54.9818	36.159	40.0206	up	normal	up	up	Synaptobrevin	Vesicle-associated membrane protein 724 OS=Arabidopsis thaliana OX=3702 GN=VAMP724 PE=2 SV=2	vesicle-associated membrane protein 724 [Prunus persica]
Prupe.1G138200_v2.0.a1	Prupe.1G138200	LOC18789069	2.6158	3.4801	13.396	10.9232	8.16454	8.78893	3.65927	3.41364	9.84611	10.1378	8.59531	8.57539	up	up	up	normal	--	--	uncharacterized protein LOC18789069 [Prunus persica]
Prupe.1G141100_v2.0.a1	Prupe.1G141100	LOC18789580	5.5798	5.10665	18.3754	19.9436	13.1504	12.1682	7.20323	8.27274	28.2707	27.2141	23.7684	23.705	up	normal	up	up	--	--	uncharacterized protein LOC18789580 [Prunus persica]
Prupe.1G141700_v2.0.a1	Prupe.1G141700	LOC18791190	0.264568	0.631931	129.353	142.898	122.43	132.74	0.04469	0.362272	21.9655	19.7456	26.7829	29.4452	up	up	up	up	Domain of unknown function (DUF588)	CASP-like protein 1D1 OS=Populus trichocarpa OX=3694 GN=POPTRDRAFT_820933 PE=3 SV=2	CASP-like protein 1D1 [Prunus persica]
Prupe.1G142800_v2.0.a1	Prupe.1G142800	LOC18789527	9.59067	9.84044	26.8954	27.1173	23.4719	17.8647	16.5503	16.0709	44.6154	42.7113	38.1834	37.8659	up	normal	up	normal	MSP (Major sperm protein) domain	Vesicle-associated protein 2-2 OS=Arabidopsis thaliana OX=3702 GN=PVA22 PE=1 SV=1	vesicle-associated protein 2-2 [Prunus persica]
Prupe.1G144100_v2.0.a1	Prupe.1G144100	LOC18791401	43.6944	38.6667	103.61	107.899	72.1443	71.2591	22.9094	23.2222	75.7909	70.5197	73.4729	73.0984	up	normal	up	up	1-deoxy-D-xylulose-5-phosphate synthase	Probable 1-deoxy-D-xylulose-5-phosphate synthase, chloroplastic OS=Capsicum annuum OX=4072 GN=TKT2 PE=2 SV=1	hypothetical protein PRUPE_1G144100 [Prunus persica]
Prupe.1G147300_v2.0.a1	Prupe.1G147300	LOC18792802	292.841	301.504	845.196	908.425	532.764	614.577	296.642	300.726	824.406	812.819	876.696	857.443	up	normal	up	up	SelR domain	Peptide methionine sulfoxide reductase B5 OS=Arabidopsis thaliana OX=3702 GN=MSRB5 PE=1 SV=1	peptide methionine sulfoxide reductase B5 [Prunus persica]
Prupe.1G150000_v2.0.a1	Prupe.1G150000	LOC18788819	1.11697	1.06791	4.66389	5.16598	5.35765	4.46431	0.722418	0.543373	6.19212	5.95844	7.05512	6.68436	up	up	up	up	--	Mediator of RNA polymerase II transcription subunit 33A OS=Arabidopsis thaliana OX=3702 GN=MED33A PE=1 SV=1	mediator of RNA polymerase II transcription subunit 33A [Prunus persica]
Prupe.1G152400_v2.0.a1	Prupe.1G152400	LOC18789641	562.943	514.167	1634.06	1554.22	444.096	428.06	465.144	441.058	1313.33	1237.32	1574.47	1600.65	up	normal	up	up	Aluminium induced protein	Stem-specific protein TSJT1 OS=Nicotiana tabacum OX=4097 GN=TSJT1 PE=2 SV=1	stem-specific protein TSJT1 [Prunus persica]
Prupe.1G152800_v2.0.a1	Prupe.1G152800	LOC18788705	7.76481	8.50393	24.6364	24.0306	22.3698	19.4964	10.135	11.7551	30.0517	29.7551	30.7485	28.0136	up	up	up	up	Carbohydrate kinase	ATP-dependent (S)-NAD(P)H-hydrate dehydratase OS=Vitis vinifera OX=29760 GN=VIT_05s0020g02800 PE=3 SV=1	ATP-dependent (S)-NAD(P)H-hydrate dehydratase isoform X1 [Prunus persica]
Prupe.1G153200_v2.0.a1	Prupe.1G153200	LOC18792137	10.5335	11.213	30.7572	30.3763	23.867	25.104	7.44415	8.04582	25.3991	24.0191	22.9734	23.6509	up	normal	up	up	ThiF family	NEDD8-activating enzyme E1 catalytic subunit OS=Arabidopsis thaliana OX=3702 GN=ECR1 PE=1 SV=2	NEDD8-activating enzyme E1 catalytic subunit [Prunus persica]
Prupe.1G153300_v2.0.a1	Prupe.1G153300	LOC18788610	11.0023	12.6008	41.8775	38.9679	55.3477	79.8365	7.12207	8.83415	27.3549	28.0547	29.1774	30.6109	up	up	up	up	--	--	uncharacterized protein LOC18788610 [Prunus persica]
Prupe.1G166300_v2.0.a1	Prupe.1G166300	LOC18788853	0.537405	0.945836	16.7402	18.6055	9.7779	9.30629	1.34963	1.93534	9.91331	10.5218	7.58471	8.50446	up	up	up	up	Exostosin family	Probable xyloglucan galactosyltransferase GT14 OS=Arabidopsis thaliana OX=3702 GN=GT14 PE=2 SV=1	probable xyloglucan galactosyltransferase GT14 [Prunus persica]
Prupe.1G167100_v2.0.a1	Prupe.1G167100	--	7.64065	3.15724	17.7906	21.8269	17.8478	15.6694	7.34781	6.64027	25.6519	25.9723	24.2959	23.2379	up	normal	up	up	Rapid ALkalinization Factor (RALF)	Protein RALF-like 32 OS=Arabidopsis thaliana OX=3702 GN=RALFL32 PE=3 SV=1	hypothetical protein PRUPE_1G167100 [Prunus persica]
Prupe.1G168000_v2.0.a1	Prupe.1G168000	LOC18787832	0.715153	1.06396	3.10188	3.00275	2.16682	2.02111	1.60514	1.81698	5.35642	6.30013	4.48285	5.1131	up	normal	up	up	F-box domain	F-box protein At3g07870 OS=Arabidopsis thaliana OX=3702 GN=At3g07870 PE=2 SV=1	hypothetical protein PRUPE_1G168000 [Prunus persica]
Prupe.1G168500_v2.0.a1	Prupe.1G168500	LOC18787845	1.46247	1.68091	6.11013	5.29366	23.8357	23.6727	2.24525	2.26334	8.68524	8.32463	9.38587	8.84803	up	up	up	up	Protein tyrosine and serine/threonine kinase	Receptor-like kinase TMK4 OS=Arabidopsis thaliana OX=3702 GN=TMK4 PE=1 SV=1	receptor-like kinase TMK4 [Prunus persica]
Prupe.1G169700_v2.0.a1	Prupe.1G169700	LOC18787846	3.61223	3.65231	16.607	16.7134	196.051	221.609	2.15365	2.11736	6.43697	6.28717	48.1608	50.5927	up	up	up	up	Glycosyl hydrolases family 16	Xyloglucan endotransglucosylase/hydrolase 2 OS=Glycine max OX=3847 PE=2 SV=1	xyloglucan endotransglucosylase/hydrolase 2 [Prunus persica]
Prupe.1G173300_v2.0.a1	Prupe.1G173300	LOC18790303	8.44878	6.48012	39.9757	41.6015	71.6876	68.0871	12.5566	13.3286	42.3791	41.4598	57.6534	59.237	up	up	up	up	Helix-loop-helix DNA-binding domain	Transcription factor bHLH78 OS=Arabidopsis thaliana OX=3702 GN=BHLH78 PE=1 SV=1	transcription factor bHLH62 [Prunus persica]
Prupe.1G175200_v2.0.a1	Prupe.1G175200	LOC18793876	9.93891	8.85063	25.2238	27.3331	25.8459	25.2986	14.9218	15.6059	45.2076	41.4936	40.0544	39.5981	up	up	up	normal	Pyruvate phosphate dikinase, AMP/ATP-binding domain	Phosphoglucan, water dikinase, chloroplastic OS=Arabidopsis thaliana OX=3702 GN=GWD3 PE=1 SV=1	phosphoglucan, water dikinase, chloroplastic [Prunus persica]
Prupe.1G177000_v2.0.a1	Prupe.1G177000	LOC18788734	0.138248	0.171801	0.695391	1.03223	0.83904	0.971168	0.220519	0.176411	1.04381	1.1243	0.946667	0.894347	up	up	up	up	Leucine rich repeat	Probably inactive leucine-rich repeat receptor-like protein kinase At3g28040 OS=Arabidopsis thaliana OX=3702 GN=At3g28040 PE=1 SV=1	probably inactive leucine-rich repeat receptor-like protein kinase At3g28040 [Prunus persica]
Prupe.1G193500_v2.0.a1	Prupe.1G193500	LOC18790654	1.62133	1.11913	3.47337	3.87847	5.22266	4.29893	1.95554	2.20474	7.09278	6.45381	4.90534	5.13091	up	up	up	normal	Helicase associated domain (HA2)	ATP-dependent RNA helicase DEAH13 OS=Arabidopsis thaliana OX=3702 GN=FAS4 PE=2 SV=1	ATP-dependent RNA helicase DEAH13 isoform X1 [Prunus persica]
Prupe.1G198200_v2.0.a1	Prupe.1G198200	LOC18793760	1.61344	0.760339	11.7892	11.9264	12.0691	9.6504	3.29493	4.10979	11.3957	11.4519	9.27215	9.57912	up	up	up	normal	3-beta hydroxysteroid dehydrogenase/isomerase family	3beta-hydroxysteroid-dehydrogenase/decarboxylase isoform 3 OS=Arabidopsis thaliana OX=3702 GN=3BETAHSD/D3 PE=2 SV=2	3beta-hydroxysteroid-dehydrogenase/decarboxylase [Prunus persica]
Prupe.1G199100_v2.0.a1	Prupe.1G199100	--	1.1174	1.44486	5.77539	7.05463	7.52079	9.83521	4.09222	4.77094	27.4558	24.7926	39.0703	38.3113	up	up	up	up	LBP / BPI / CETP family, C-terminal domain	Putative BPI/LBP family protein At1g04970 OS=Arabidopsis thaliana OX=3702 GN=At1g04970 PE=2 SV=1	hypothetical protein PRUPE_1G199100 [Prunus persica]
Prupe.1G205400_v2.0.a1	Prupe.1G205400	LOC18793571	405.377	464.725	18092.6	19314.7	6280.46	6889.33	40.6971	40.0039	156.946	99.4452	442.247	441.354	up	up	up	up	Chitinase class I	Endochitinase EP3 OS=Arabidopsis thaliana OX=3702 GN=EP3 PE=1 SV=1	endochitinase EP3 [Prunus persica]
Prupe.1G207100_v2.0.a1	Prupe.1G207100	LOC18793757	19.4304	20.3231	135.042	134.58	206.886	221.233	11.155	12.2047	67.1117	58.8039	53.8368	50.626	up	up	up	up	--	Transcription factor bHLH153 OS=Arabidopsis thaliana OX=3702 GN=BHLH153 PE=1 SV=1	transcription factor bHLH113 isoform X1 [Prunus persica]
Prupe.1G212400_v2.0.a1	Prupe.1G212400	LOC18791263	10.2451	8.02197	24.5102	24.9156	30.4217	24.2987	18.5892	19.0841	84.3664	82.4074	122.434	118.595	up	up	up	up	--	--	uncharacterized protein LOC18791263 [Prunus persica]
Prupe.1G214900_v2.0.a1	Prupe.1G214900	LOC18790383	5.52178	9.94688	78.3947	83.0357	82.3517	92.3851	2.14138	1.79048	49.1726	49.2206	58.9582	59.8077	up	up	up	up	AP2 domain	Ethylene-responsive transcription factor ERF113 OS=Arabidopsis thaliana OX=3702 GN=ERF113 PE=2 SV=1	ethylene-responsive transcription factor ERF113 [Prunus persica]
Prupe.1G220400_v2.0.a1	Prupe.1G220400	LOC18790302	113.798	105.101	296.785	305.423	159.11	171.064	71.5068	76.5403	196.388	202.535	133.153	136.025	up	normal	up	normal	No apical meristem (NAM) protein	NAC domain-containing protein 83 OS=Arabidopsis thaliana OX=3702 GN=NAC083 PE=1 SV=1	NAC domain-containing protein 83 [Prunus persica]
Prupe.1G220700_v2.0.a1	Prupe.1G220700	LOC18793807	0.295907	0.210015	60.5501	70.354	7.22879	5.88187	0.370592	0.461388	30.1961	30.9234	11.6932	11.6448	up	up	up	up	Sugar efflux transporter for intercellular exchange	Bidirectional sugar transporter N3 OS=Medicago truncatula OX=3880 GN=N3 PE=2 SV=1	bidirectional sugar transporter N3 [Prunus persica]
Prupe.1G222000_v2.0.a1	Prupe.1G222000	LOC18788609	17.7698	20.7965	53.2023	55.0175	34.0685	36.6591	14.3506	14.1454	44.1441	40.5017	48.0103	51.148	up	normal	up	up	TCP family transcription factor	Transcription factor TCP20 OS=Arabidopsis thaliana OX=3702 GN=TCP20 PE=1 SV=1	transcription factor TCP20 [Prunus persica]
Prupe.1G222700_v2.0.a1	Prupe.1G222700	LOC18792561	3.28869	5.04976	12.3165	11.7312	7.44522	8.52068	2.77549	2.87606	13.5141	14.5852	15.6592	16.0784	up	normal	up	up	--	--	uncharacterized protein LOC18792561 [Prunus persica]
Prupe.1G224300_v2.0.a1	Prupe.1G224300	LOC18790186	11.9998	10.6113	30.9744	32.1756	35.1519	34.4114	10.5961	11.5655	47.1017	46.7463	41.9135	41.206	up	up	up	up	CHASE domain	Histidine kinase 3 OS=Arabidopsis thaliana OX=3702 GN=AHK3 PE=1 SV=1	histidine kinase 3 [Prunus persica]
Prupe.1G224700_v2.0.a1	Prupe.1G224700	LOC109946555	2.16874	1.61374	8.39264	9.56522	8.48647	7.44914	0.379414	0.329809	1.8596	1.95085	3.59058	4.14644	up	up	up	up	Protein tyrosine and serine/threonine kinase	Probable serine/threonine-protein kinase PBL15 OS=Arabidopsis thaliana OX=3702 GN=PBL15 PE=1 SV=1	probable serine/threonine-protein kinase PBL15 [Prunus persica]
Prupe.1G230800_v2.0.a1	Prupe.1G230800	LOC18788281	2.68201	3.5132	35.1659	40.3591	33.154	39.4994	0.132831	0.22651	1.11776	0.973623	4.02596	3.67966	up	up	up	up	Cytochrome P450	Geraniol 8-hydroxylase OS=Catharanthus roseus OX=4058 GN=CYP76B6 PE=1 SV=1	geraniol 8-hydroxylase [Prunus persica]
Prupe.1G231300_v2.0.a1	Prupe.1G231300	LOC18791444	0.200629	0.404907	3.71792	3.73001	3.0633	3.23112	2.94123	3.83576	17.5982	15.5336	50.6954	49.2639	up	up	up	up	Cytochrome P450	Geraniol 8-hydroxylase OS=Catharanthus roseus OX=4058 GN=CYP76B6 PE=1 SV=1	geraniol 8-hydroxylase [Prunus persica]
Prupe.1G232100_v2.0.a1	Prupe.1G232100	LOC18793659	1.6853	1.75998	4.85705	4.77546	5.28623	4.46163	1.24885	1.61644	4.80339	5.25117	4.45664	4.52789	up	up	up	up	Helicase associated domain (HA2)	Probable pre-mRNA-splicing factor ATP-dependent RNA helicase DEAH4 OS=Arabidopsis thaliana OX=3702 GN=At1g27900 PE=1 SV=1	probable pre-mRNA-splicing factor ATP-dependent RNA helicase DEAH4 [Prunus persica]
Prupe.1G233400_v2.0.a1	Prupe.1G233400	LOC18789965	4.03296	4.16716	14.9593	14.8738	10.185	10.6017	4.53591	4.03831	12.8519	11.0609	7.579	7.95125	up	up	up	normal	Enoyl-(Acyl carrier protein) reductase	3-oxoacyl-[acyl-carrier-protein] reductase, chloroplastic OS=Cuphea lanceolata OX=3930 GN=CLKR27 PE=2 SV=1	3-oxoacyl-[acyl-carrier-protein] reductase 4 [Prunus persica]
Prupe.1G245600_v2.0.a1	Prupe.1G245600	LOC103321842	10.8151	9.09974	33.0991	25.0109	7.875	8.06762	10.2332	10.2847	27.8333	29.2922	51.6051	58.4366	up	normal	up	up	--	--	PREDICTED: uncharacterized protein LOC103321842 [Prunus mume]
Prupe.1G245700_v2.0.a1	Prupe.1G245700	LOC18790592	2.54913	1.99957	12.4842	13.04	7.29684	7.09177	3.99446	4.51647	21.539	20.2115	12.2345	12.7312	up	up	up	up	NPH3 family	BTB/POZ domain-containing protein At1g67900 OS=Arabidopsis thaliana OX=3702 GN=At1g67900 PE=1 SV=1	BTB/POZ domain-containing protein At1g67900 [Prunus persica]
Prupe.1G246700_v2.0.a1	Prupe.1G246700	--	0.0658	0	2.04736	2.12898	0.757448	0.752402	0.041278	0.237387	2.02185	1.22627	1.22613	1.3297	up	up	up	up	GDSL-like Lipase/Acylhydrolase	GDSL esterase/lipase At3g26430 OS=Arabidopsis thaliana OX=3702 GN=At3g26430 PE=2 SV=1	hypothetical protein PRUPE_1G246700 [Prunus persica]
Prupe.1G247200_v2.0.a1	Prupe.1G247200	LOC18789382	11.7858	10.341	30.3468	31.6668	26.3964	27.3123	6.09019	6.21222	21.2077	18.9858	16.4527	16.1557	up	normal	up	normal	Phosphoribosyl transferase domain	Ribose-phosphate pyrophosphokinase 3, mitochondrial OS=Spinacia oleracea OX=3562 GN=PRS3 PE=2 SV=1	ribose-phosphate pyrophosphokinase 4 [Prunus persica]
Prupe.1G249800_v2.0.a1	Prupe.1G249800	LOC18788506	2.36627	1.87844	8.59694	8.20321	4.04527	4.34497	2.39513	2.31644	13.0117	12.9857	9.67921	9.30789	up	normal	up	up	Protein kinase domain	Protein NSP-INTERACTING KINASE 3 OS=Arabidopsis thaliana OX=3702 GN=NIK3 PE=1 SV=1	protein NSP-INTERACTING KINASE 3 isoform X3 [Prunus persica]
Prupe.1G255100_v2.0.a1	Prupe.1G255100	LOC18788572	2.03842	2.13681	31.7355	34.3286	177.465	174.228	6.70611	8.2996	59.7388	58.3922	85.99	84.1755	up	up	up	up	Glycosyl hydrolases family 16	Probable xyloglucan endotransglucosylase/hydrolase protein 33 OS=Arabidopsis thaliana OX=3702 GN=XTH33 PE=1 SV=2	probable xyloglucan endotransglucosylase/hydrolase protein 33 [Prunus persica]
Prupe.1G255200_v2.0.a1	Prupe.1G255200	LOC18789616	1.85302	1.76939	25.6979	28.7927	51.9934	47.0765	13.7421	14.0315	73.5372	74.9928	105.689	104.082	up	up	up	up	Aldehyde dehydrogenase family	Aldehyde dehydrogenase family 2 member B7, mitochondrial OS=Arabidopsis thaliana OX=3702 GN=ALDH2B7 PE=1 SV=2	aldehyde dehydrogenase family 2 member B7, mitochondrial [Prunus persica]
Prupe.1G257100_v2.0.a1	Prupe.1G257100	LOC18791339	0.890063	0.273248	6.76709	6.64375	2.88106	2.59702	0.479901	0.532555	3.08079	2.2474	1.92922	2.67026	up	up	up	up	EamA-like transporter family	WAT1-related protein At3g28050 OS=Arabidopsis thaliana OX=3702 GN=At3g28050 PE=2 SV=1	WAT1-related protein At4g15540 [Prunus persica]
Prupe.1G257200_v2.0.a1	Prupe.1G257200	LOC18792694	7.72218	7.77328	25.8022	25.628	39.236	36.5886	0	0	1.78002	1.77053	6.40599	5.39326	up	up	up	up	EamA-like transporter family	WAT1-related protein At3g28050 OS=Arabidopsis thaliana OX=3702 GN=At3g28050 PE=2 SV=1	WAT1-related protein At3g28050 isoform X1 [Prunus persica]
Prupe.1G261800_v2.0.a1	Prupe.1G261800	LOC18791061	13.5629	24.0026	79.8937	75.4268	92.8626	115.197	13.774	13.5039	75.893	78.4977	90.882	93.1243	up	up	up	up	Targeting protein for Xklp2 (TPX2) domain	Protein WVD2-like 7 OS=Arabidopsis thaliana OX=3702 GN=WDL7 PE=2 SV=1	hypothetical protein PRUPE_1G261800 [Prunus persica]
Prupe.1G263800_v2.0.a1	Prupe.1G263800	LOC18790562	1.41595	1.16162	10.492	8.99161	9.4315	9.59656	0.552947	0.141857	4.62723	4.70009	9.84749	8.04471	up	up	up	up	Helix-loop-helix DNA-binding domain	Transcription factor BHLH089 OS=Oryza sativa subsp. japonica OX=39947 GN=BHLH089 PE=1 SV=1	transcription factor bHLH79 [Prunus persica]
Prupe.1G264900_v2.0.a1	Prupe.1G264900	LOC18792449	7.43775	6.56791	255.043	253.924	1.11173	1.50368	6.67259	5.57978	57.2292	54.2025	1.16086	1.66247	up	down	up	down	Glutathione S-transferase, N-terminal domain	Glutathione S-transferase U17 OS=Arabidopsis thaliana OX=3702 GN=GSTU17 PE=2 SV=1	glutathione S-transferase U17 [Prunus persica]
Prupe.1G266400_v2.0.a1	Prupe.1G266400	LOC18791373	44.3756	32.9056	191.652	203.769	71.5207	68.0856	14.8893	14.8296	92.0594	87.3565	41.9003	39.2454	up	normal	up	up	POT family	Protein NRT1/ PTR FAMILY 2.13 OS=Arabidopsis thaliana OX=3702 GN=NPF2.13 PE=1 SV=1	protein NRT1/ PTR FAMILY 2.13 [Prunus persica]
Prupe.1G267500_v2.0.a1	Prupe.1G267500	LOC18788568	6.29484	6.74672	22.9325	25.6966	26.2436	31.1892	10.8939	10.4801	79.5624	78.0828	107.643	112.373	up	up	up	up	POT family	Protein NRT1/ PTR FAMILY 4.6 OS=Arabidopsis thaliana OX=3702 GN=NPF4.6 PE=1 SV=1	protein NRT1/ PTR FAMILY 4.6 [Prunus persica]
Prupe.1G267700_v2.0.a1	Prupe.1G267700	LOC18791378	12.0021	13.9855	62.8912	64.2265	34.5713	38.0535	20.2192	22.8935	81.9338	78.0108	85.3542	79.0937	up	up	up	up	PAS domain	Protein TWIN LOV 1 OS=Arabidopsis thaliana OX=3702 GN=TLP1 PE=1 SV=2	protein TWIN LOV 1 [Prunus persica]
Prupe.1G268000_v2.0.a1	Prupe.1G268000	LOC18789098	27.0528	25.7672	70.2852	69.0641	64.628	64.9269	36.5101	37.2867	105.037	102.025	90.3617	93.654	up	normal	up	normal	Domain of unknown function (DUF1338)	--	uncharacterized protein LOC18789098 [Prunus persica]
Prupe.1G269900_v2.0.a1	Prupe.1G269900	LOC18792698	3.78022	3.05638	12.5585	12.6162	13.3231	12.1245	4.1211	3.95283	12.9716	13.5406	12.8233	12.4233	up	up	up	up	Protein of unknown function (DUF4005)	Protein IQ-DOMAIN 31 OS=Arabidopsis thaliana OX=3702 GN=IQD31 PE=1 SV=1	protein IQ-DOMAIN 31 [Prunus persica]
Prupe.1G274600_v2.0.a1	Prupe.1G274600	LOC18793853	2.17955	2.40665	8.92002	8.46856	6.16615	6.66499	3.31438	3.04324	9.7521	10.1598	10.2088	10.2869	up	up	up	up	Protein of unknown function (DUF1666)	--	uncharacterized protein LOC18793853 [Prunus persica]
Prupe.1G277000_v2.0.a1	Prupe.1G277000	LOC18789614	27.397	42.4581	109.201	111.971	124.943	170.865	50.9331	46.8718	167.153	169.741	207.742	218.714	up	up	up	up	cAMP-regulated phosphoprotein/endosulfine conserved region	--	uncharacterized protein LOC18789614 [Prunus persica]
Prupe.1G277600_v2.0.a1	Prupe.1G277600	LOC18789767	3.28702	2.81766	7.46157	7.92245	6.49585	6.42287	1.69493	1.60633	5.02278	4.35588	5.5498	6.40309	up	normal	up	up	Exocyst complex subunit Sec15-like	Exocyst complex component SEC15A OS=Arabidopsis thaliana OX=3702 GN=SEC15A PE=3 SV=2	exocyst complex component SEC15A [Prunus persica]
Prupe.1G279900_v2.0.a1	Prupe.1G279900	LOC18788200	0.449338	0.311785	3.00415	3.18647	1.78344	2.20723	0.242201	0.212449	5.93789	5.38428	5.6971	5.35687	up	up	up	up	Piwi domain	Protein argonaute 7 OS=Arabidopsis thaliana OX=3702 GN=AGO7 PE=2 SV=1	protein argonaute 7 isoform X2 [Prunus persica]
Prupe.1G282800_v2.0.a1	Prupe.1G282800	LOC18790621	1.78213	1.80929	7.92511	8.51484	17.6794	16.4204	11.9222	11.0639	44.1566	40.259	41.9214	39.648	up	up	up	up	Glycosyl hydrolase family 79, N-terminal domain	Heparanase-like protein 2 OS=Arabidopsis thaliana OX=3702 GN=At5g61250 PE=2 SV=1	heparanase-like protein 2 isoform X1 [Prunus persica]
Prupe.1G286000_v2.0.a1	Prupe.1G286000	LOC18790376	10.2293	7.81722	62.1789	63.4004	46.2971	40.2723	3.63152	3.94563	69.1088	66.2986	38.1649	37.3808	up	up	up	up	Triose-phosphate Transporter family	Triose phosphate/phosphate translocator, chloroplastic OS=Flaveria trinervia OX=4227 GN=TPT PE=2 SV=1	triose phosphate/phosphate translocator, chloroplastic [Prunus persica]
Prupe.1G288400_v2.0.a1	Prupe.1G288400	LOC18790934	2.78676	3.76599	10.0732	11.9754	6.4426	5.9419	2.06354	2.11219	6.73697	5.51377	3.64407	3.94683	up	normal	up	normal	ATPase family associated with various cellular activities (AAA)	Cell division control protein 48 homolog B OS=Arabidopsis thaliana OX=3702 GN=CDC48B PE=2 SV=1	cell division control protein 48 homolog B isoform X2 [Prunus persica]
Prupe.1G289200_v2.0.a1	Prupe.1G289200	LOC18793829	6.92215	4.49113	27.891	30.4219	40.6738	43.232	3.44139	3.41734	17.7051	20.0503	20.0795	19.4421	up	up	up	up	Glucosamine-6-phosphate isomerases/6-phosphogluconolactonase	Probable 6-phosphogluconolactonase 1 OS=Arabidopsis thaliana OX=3702 GN=PGL1 PE=2 SV=1	hypothetical protein PRUPE_1G289200 [Prunus persica]
Prupe.1G289600_v2.0.a1	Prupe.1G289600	--	3.04485	2.10096	7.52872	7.30936	11.7819	10.9991	1.45493	1.73217	7.19977	8.71247	11.2662	10.8395	up	up	up	up	Reversibly glycosylated polypeptide	Probable UDP-arabinopyranose mutase 1 OS=Pisum sativum OX=3888 GN=UPTG PE=1 SV=1	hypothetical protein PRUPE_1G289600 [Prunus persica]
Prupe.1G295800_v2.0.a1	Prupe.1G295800	LOC18791776	2.02141	1.59534	5.97073	6.08855	7.86679	7.82849	3.70303	4.13962	14.7432	13.72	13.9632	12.5789	up	up	up	up	Transmembrane amino acid transporter protein	Amino acid transporter AVT6A OS=Arabidopsis thaliana OX=3702 GN=AVT6A PE=2 SV=1	probable sodium-coupled neutral amino acid transporter 6 isoform X1 [Prunus persica]
Prupe.1G297100_v2.0.a1	Prupe.1G297100	LOC18793813	0.510633	0.273541	1.88265	1.60046	1.36838	1.3224	0.260719	0.232181	1.28529	1.22992	0.911295	1.02444	up	up	up	up	PPR repeat	Putative pentatricopeptide repeat-containing protein At1g68930 OS=Arabidopsis thaliana OX=3702 GN=PCMP-H22 PE=3 SV=1	hypothetical protein PRUPE_1G297100 [Prunus persica]
Prupe.1G299900_v2.0.a1	Prupe.1G299900	LOC18793861	0.975959	1.54573	22.4958	23.8487	16.8025	20.1966	1.08263	0.734076	6.00073	6.46151	3.03831	2.88445	up	up	up	up	--	--	uncharacterized protein LOC18793861 [Prunus persica]
Prupe.1G301600_v2.0.a1	Prupe.1G301600	LOC18791830	1.2689	1.45854	3.65561	3.59169	5.25639	6.48811	1.09989	1.25121	4.78467	4.64703	5.16047	5.45434	up	up	up	up	Cytidine and deoxycytidylate deaminase zinc-binding region	tRNA(adenine(34)) deaminase, chloroplastic OS=Arabidopsis thaliana OX=3702 GN=TADA PE=1 SV=1	tRNA(adenine(34)) deaminase, chloroplastic [Prunus persica]
Prupe.1G302500_v2.0.a1	Prupe.1G302500	LOC18790274	2.24574	1.22679	6.93806	6.85472	2.85395	2.49084	0.948113	0.912244	5.15733	4.71423	3.84001	3.90124	up	normal	up	up	ABC-2 type transporter	ABC transporter G family member 21 OS=Arabidopsis thaliana OX=3702 GN=ABCG21 PE=2 SV=2	ABC transporter G family member 21 [Prunus persica]
Prupe.1G303600_v2.0.a1	Prupe.1G303600	LOC18790622	2.3342	2.29801	6.85066	7.37075	4.32261	5.08894	0.184541	0.087689	1.3661	1.17788	1.40538	1.40179	up	normal	up	up	Leucine rich repeat	Piriformospora indica-insensitive protein 2 OS=Arabidopsis thaliana OX=3702 GN=PII-2 PE=2 SV=1	piriformospora indica-insensitive protein 2 [Prunus persica]
Prupe.1G305100_v2.0.a1	Prupe.1G305100	LOC18789589	11.605	16.2375	197.323	187.481	15.0484	18.8025	39.43	38.4333	193.403	181.724	25.3278	28.0642	up	normal	up	normal	NmrA-like family	Leucoanthocyanidin reductase OS=Desmodium uncinatum OX=225101 GN=LAR PE=1 SV=1	leucoanthocyanidin reductase [Prunus persica]
Prupe.1G305400_v2.0.a1	Prupe.1G305400	LOC103341433	1.35115	2.00922	10.6307	8.86051	5.30724	7.9239	4.94707	4.67695	16.8053	21.1658	18.5873	17.1895	up	--	up	up	DVL family	--	PREDICTED: uncharacterized protein LOC103341433 [Prunus mume]
Prupe.1G310900_v2.0.a1	Prupe.1G310900	LOC18790128	6.7009	8.8458	117.625	105.594	142.792	168.042	11.33	11.3282	91.4377	89.6937	198.541	201.308	up	up	up	up	CCT motif	Zinc finger protein CONSTANS-LIKE 6 OS=Arabidopsis thaliana OX=3702 GN=COL6 PE=2 SV=2	zinc finger protein CONSTANS-LIKE 6 [Prunus persica]
Prupe.1G313300_v2.0.a1	Prupe.1G313300	LOC18790310	0.751912	1.2874	50.0684	54.5767	91.1146	122.001	0.044536	0.111075	3.80419	4.90657	13.75	13.4904	up	up	up	up	Myb-like DNA-binding domain	Transcription factor MYB62 OS=Arabidopsis thaliana OX=3702 GN=MYB62 PE=2 SV=1	transcription factor MYB62 [Prunus persica]
Prupe.1G314000_v2.0.a1	Prupe.1G314000	LOC18789289	8.73496	13.1139	35.1214	31.4776	23.253	25.9449	4.60194	4.0111	19.6001	16.9559	8.74661	8.5849	up	normal	up	normal	--	Zinc finger protein GIS3 OS=Arabidopsis thaliana OX=3702 GN=GIS3 PE=1 SV=1	zinc finger protein GIS3 [Prunus persica]
Prupe.1G316800_v2.0.a1	Prupe.1G316800	LOC18792874	27.5865	25.7738	150.285	156.972	109.893	105.554	22.7284	21.1358	73.4987	68.5211	67.0412	73.0489	up	up	up	up	Cytidylyltransferase-like	--	uncharacterized protein LOC18792874 [Prunus persica]
Prupe.1G316900_v2.0.a1	Prupe.1G316900	LOC18789263	0.909242	0.875394	11.193	11.6999	7.94684	7.40996	1.32489	1.18919	5.96357	6.46007	4.55873	4.7657	up	up	up	up	Protein kinase domain	Receptor protein kinase-like protein ZAR1 OS=Arabidopsis thaliana OX=3702 GN=ZAR1 PE=1 SV=1	receptor protein kinase-like protein ZAR1 [Prunus persica]
Prupe.1G318600_v2.0.a1	Prupe.1G318600	--	0.994048	0.662715	5.65202	5.85898	3.22106	1.49235	1.25025	1.47936	5.76161	5.45928	15.3779	16.6121	up	--	up	up	--	--	hypothetical protein PRUPE_1G318600 [Prunus persica]
Prupe.1G318800_v2.0.a1	Prupe.1G318800	--	12.7927	12.7469	216.192	202.244	172.538	157.882	5.35225	4.13467	36.1841	36.5818	79.8031	80.0603	up	up	up	up	--	--	hypothetical protein PRUPE_1G318800 [Prunus persica]
Prupe.1G319500_v2.0.a1	Prupe.1G319500	LOC18789666	61.9589	60.5028	310.908	314.177	252.412	254.246	42.1067	48.4854	251.485	236.886	179.923	178.899	up	up	up	up	Fructose-bisphosphate aldolase class-I	Fructose-bisphosphate aldolase 3, chloroplastic OS=Arabidopsis thaliana OX=3702 GN=FBA3 PE=1 SV=1	fructose-bisphosphate aldolase 3, chloroplastic [Prunus persica]
Prupe.1G320400_v2.0.a1	Prupe.1G320400	LOC18792648	14.9383	16.0039	70.0398	75.29	108.608	105.973	13.4072	15.0798	67.102	69.2768	80.5452	77.3167	up	up	up	up	MatE	Protein DETOXIFICATION 12 OS=Arabidopsis thaliana OX=3702 GN=DTX12 PE=2 SV=1	protein DETOXIFICATION 12 [Prunus persica]
Prupe.1G320500_v2.0.a1	Prupe.1G320500	LOC18792153	0.296959	0.253475	12.4545	12.0188	12.0261	10.5421	0.209257	0.258334	14.4919	13.4287	15.8331	16.7489	up	up	up	up	MatE	Protein DETOXIFICATION 16 OS=Arabidopsis thaliana OX=3702 GN=DTX16 PE=2 SV=1	hypothetical protein PRUPE_1G320500 [Prunus persica]
Prupe.1G322900_v2.0.a1	Prupe.1G322900	LOC109946415	0.861599	0.76495	2.29805	2.2898	1.36563	1.40154	0.783276	0.710285	2.22674	1.98981	1.09873	1.4849	up	normal	up	normal	PPR repeat family	Pentatricopeptide repeat-containing protein At1g71060, mitochondrial OS=Arabidopsis thaliana OX=3702 GN=At1g71060 PE=2 SV=1	pentatricopeptide repeat-containing protein At1g71060, mitochondrial [Prunus persica]
Prupe.1G323400_v2.0.a1	Prupe.1G323400	--	2.12004	6.32586	25.9084	23.3019	11.4436	14.541	1.2863	0.816355	8.31179	8.21351	6.7517	7.14585	up	normal	up	up	Myb-like DNA-binding domain	Transcription repressor MYB4 OS=Arabidopsis thaliana OX=3702 GN=MYB4 PE=1 SV=1	R2R3-MYB transcription factor [Prunus persica]
Prupe.1G324700_v2.0.a1	Prupe.1G324700	LOC18790038	2.68576	3.06426	15.1904	16.8341	15.7301	16.9234	5.54078	5.11682	22.0713	22.1123	25.4812	25.969	up	up	up	up	Targeting protein for Xklp2 (TPX2) domain	Protein WVD2-like 7 OS=Arabidopsis thaliana OX=3702 GN=WDL7 PE=2 SV=1	protein WVD2-like 7 isoform X1 [Prunus persica]
Prupe.1G324900_v2.0.a1	Prupe.1G324900	LOC18792558	8.14056	10.7794	58.2267	53.0238	48.7715	49.511	9.07879	8.51947	63.4165	56.6852	48.3023	48.6685	up	up	up	up	Membrane transport protein	Auxin efflux carrier component 3 OS=Arabidopsis thaliana OX=3702 GN=PIN3 PE=1 SV=1	hypothetical protein PRUPE_1G324900 [Prunus persica]
Prupe.1G330600_v2.0.a1	Prupe.1G330600	LOC117613651	1.99785	3.07722	12.8103	13.0299	7.55605	9.57066	1.83298	1.60459	15.3176	12.1419	16.5925	17.4931	up	up	up	up	linker histone H1 and H5 family	HMG-Y-related protein B (Fragment) OS=Glycine max OX=3847 PE=2 SV=1	HMG-Y-related protein B-like [Prunus dulcis]
Prupe.1G330700_v2.0.a1	Prupe.1G330700	LOC18788417	32.0644	23.7466	141.863	143.044	92.7555	85.7877	29.4048	28.1588	144.137	142.218	84.501	84.8555	up	up	up	up	Phosphoglucomutase/phosphomannomutase, alpha/beta/alpha domain I	Phosphoglucomutase, cytoplasmic OS=Populus tremula OX=113636 GN=PGM1 PE=2 SV=1	phosphoglucomutase, cytoplasmic [Prunus persica]
Prupe.1G333100_v2.0.a1	Prupe.1G333100	LOC18790753	0.284832	0.322506	2.25685	1.96976	1.11089	1.61213	0.295795	0.207956	2.59732	2.29141	2.69318	2.83886	up	up	up	up	F-box associated domain	F-box protein At1g52495 OS=Arabidopsis thaliana OX=3702 GN=At1g52495 PE=4 SV=1	F-box protein At4g19940 [Prunus persica]
Prupe.1G333800_v2.0.a1	Prupe.1G333800	LOC18788526	0.476454	0.406267	2.00781	1.79708	0.908635	0.908168	0.390416	0.583178	1.48184	1.53683	0.797319	0.771633	up	normal	up	normal	PPR repeat family	Pentatricopeptide repeat-containing protein At2g01740 OS=Arabidopsis thaliana OX=3702 GN=At2g01740 PE=3 SV=1	pentatricopeptide repeat-containing protein At2g01740 [Prunus persica]
Prupe.1G335800_v2.0.a1	Prupe.1G335800	LOC18790800	0.382933	0.362268	4.76496	5.80151	1.5191	1.14132	0.175637	0.39074	3.84741	2.54487	3.76445	2.79672	up	--	up	up	PLATZ transcription factor	--	uncharacterized protein LOC18790800 [Prunus persica]
Prupe.1G336500_v2.0.a1	Prupe.1G336500	LOC18791768	3.39584	2.08183	13.9656	13.3272	10.0897	9.60009	3.72267	4.24451	35.099	36.3018	23.7185	23.1917	up	up	up	up	--	Zinc finger protein 4 OS=Arabidopsis thaliana OX=3702 GN=ZFP4 PE=2 SV=2	zinc finger protein 4 [Prunus persica]
Prupe.1G337000_v2.0.a1	Prupe.1G337000	LOC18789932	371.361	323.898	970.553	991.825	693.782	720.906	235.08	234.938	680.212	666.645	683.846	675.392	up	normal	up	up	Glycosyl hydrolases family 16	Probable xyloglucan endotransglucosylase/hydrolase protein 28 OS=Arabidopsis thaliana OX=3702 GN=XTH28 PE=2 SV=1	probable xyloglucan endotransglucosylase/hydrolase protein 28 [Prunus persica]
Prupe.1G337500_v2.0.a1	Prupe.1G337500	LOC18793974	16.8537	12.4021	47.0705	48.5339	26.2167	24.7896	6.01909	5.42048	46.8642	43.9988	32.212	32.9207	up	normal	up	up	Calcineurin-like phosphoesterase	Purple acid phosphatase 8 OS=Arabidopsis thaliana OX=3702 GN=PAP8 PE=2 SV=1	purple acid phosphatase 8 [Prunus persica]
Prupe.1G337600_v2.0.a1	Prupe.1G337600	LOC18788906	3.47493	3.31367	56.5526	60.3857	24.9479	31.0581	1.04535	0.781337	12.5128	12.4751	20.9414	20.6762	up	up	up	up	Calcineurin-like phosphoesterase	Purple acid phosphatase 3 OS=Arabidopsis thaliana OX=3702 GN=PAP3 PE=2 SV=1	purple acid phosphatase 3 [Prunus persica]
Prupe.1G339900_v2.0.a1	Prupe.1G339900	LOC18793981	0.202618	0.383805	1.89219	1.13594	3.28805	2.27235	0.104823	0.052857	9.9923	9.6517	16.3739	16.2793	up	up	up	up	Pyridoxal-dependent decarboxylase conserved domain	Glutamate decarboxylase 4 OS=Arabidopsis thaliana OX=3702 GN=GAD4 PE=1 SV=1	glutamate decarboxylase 4 [Prunus persica]
Prupe.1G345300_v2.0.a1	Prupe.1G345300	LOC18793320	7.60341	6.48431	21.7599	21.1936	13.0712	13.8428	5.28172	5.17042	23.4289	22.0702	15.3461	15.8009	up	normal	up	up	FAD binding domain	Delta(24)-sterol reductase OS=Pisum sativum OX=3888 GN=DIM PE=1 SV=1	hypothetical protein PRUPE_1G345300 [Prunus persica]
Prupe.1G345700_v2.0.a1	Prupe.1G345700	LOC18788598	5.38435	5.45513	19.8178	16.5762	12.473	14.3012	1.00941	0.835091	3.75012	2.81646	2.03706	2.86505	up	normal	up	normal	SAM dependent carboxyl methyltransferase	Loganic acid O-methyltransferase OS=Catharanthus roseus OX=4058 GN=LAMT PE=1 SV=1	probable S-adenosylmethionine-dependent methyltransferase At5g37990 [Prunus persica]
Prupe.1G346600_v2.0.a1	Prupe.1G346600	LOC18789212	3.11651	3.06403	14.4186	17.437	21.1341	21.6827	5.05383	7.77109	30.4647	27.9467	36.6202	32.9585	up	up	up	up	Glutamine synthetase, catalytic domain	Glutamine synthetase nodule isozyme OS=Vigna aconitifolia OX=3918 PE=2 SV=1	glutamine synthetase nodule isozyme [Prunus persica]
Prupe.1G350900_v2.0.a1	Prupe.1G350900	LOC18793279	28.4458	33.0769	223.054	212.683	255.038	289.521	17.7281	17.2043	159.978	151.857	237.222	243.733	up	up	up	up	--	--	uncharacterized protein LOC18793279 isoform X1 [Prunus persica]
Prupe.1G351100_v2.0.a1	Prupe.1G351100	--	11.4947	13.7829	96.2832	107.315	114.118	121.269	8.06846	7.7977	71.8209	75.8118	125.747	123.359	up	up	up	up	--	--	hypothetical protein PRUPE_1G351100 [Prunus persica]
Prupe.1G353300_v2.0.a1	Prupe.1G353300	LOC18789428	0.204388	0.1606	1.05862	0.869934	1.16962	1.45805	0.624755	0.403447	1.37059	1.53571	3.83121	2.99569	up	up	up	up	ABC-2 type transporter	ABC transporter G family member 14 OS=Arabidopsis thaliana OX=3702 GN=ABCG14 PE=1 SV=1	ABC transporter G family member 14 [Prunus persica]
Prupe.1G354000_v2.0.a1	Prupe.1G354000	LOC18790312	15.9271	19.2428	62.3599	59.7313	64.4727	68.6483	12.6257	14.233	79.1929	79.0853	72.0546	71.1066	up	up	up	up	Alpha amylase, C-terminal all-beta domain	1,4-alpha-glucan-branching enzyme 1, chloroplastic/amyloplastic (Fragment) OS=Pisum sativum OX=3888 GN=SBEII PE=1 SV=1	1,4-alpha-glucan-branching enzyme 1, chloroplastic/amyloplastic isoform X1 [Prunus persica]
Prupe.1G356700_v2.0.a1	Prupe.1G356700	LOC18793903	0.762404	0.804004	10.1685	9.30174	11.494	8.55746	2.15619	2.354	6.95975	7.89908	3.41902	3.43583	up	up	up	normal	Alcohol dehydrogenase GroES-like domain	Alcohol dehydrogenase-like 7 OS=Arabidopsis thaliana OX=3702 GN=At5g42250 PE=2 SV=1	alcohol dehydrogenase-like 7 [Prunus persica]
Prupe.1G358200_v2.0.a1	Prupe.1G358200	LOC18789430	6.8703	6.93505	44.3908	40.7497	38.8276	35.5544	4.45383	4.66955	17.2954	19.0605	148.96	146.097	up	up	up	up	Divergent CRAL/TRIO domain	--	ganglioside-induced differentiation-associated protein 2 [Prunus persica]
Prupe.1G358700_v2.0.a1	Prupe.1G358700	LOC18789949	3.09137	3.18017	8.60714	8.73322	8.75616	8.2697	2.21009	2.65647	6.55818	6.97514	7.70567	8.24639	up	up	up	up	Mechanosensitive ion channel	Mechanosensitive ion channel protein 8 OS=Arabidopsis thaliana OX=3702 GN=MSL8 PE=2 SV=2	mechanosensitive ion channel protein 8 isoform X1 [Prunus persica]
Prupe.1G361100_v2.0.a1	Prupe.1G361100	LOC18793098	0.280629	0.233576	3.14729	3.24785	8.66572	11.2983	0	0	3.02836	1.98743	16.0787	16.6284	up	up	up	up	--	Protein FD OS=Arabidopsis thaliana OX=3702 GN=FD PE=1 SV=1	hypothetical protein PRUPE_1G361100 [Prunus persica]
Prupe.1G365600_v2.0.a1	Prupe.1G365600	LOC18788968	98.2753	89.0148	2419.97	2479.7	2264.14	2820.84	203.509	202.146	3559.38	3451.76	2481.32	2644.38	up	up	up	up	Gibberellin regulated protein	Snakin-2 OS=Solanum tuberosum OX=4113 GN=SN2 PE=1 SV=1	snakin-2 isoform X2 [Prunus persica]
Prupe.1G366000_v2.0.a1	Prupe.1G366000	LOC18792370	5.0266	3.88975	11.7433	11.4834	15.7271	17.2123	3.48468	3.50408	14.1493	12.3835	19.0898	17.4226	up	up	up	up	Hexokinase	Hexokinase-2, chloroplastic OS=Nicotiana tabacum OX=4097 GN=HXK2 PE=2 SV=1	hexokinase-2, chloroplastic isoform X1 [Prunus persica]
Prupe.1G368300_v2.0.a1	Prupe.1G368300	LOC18788208	0.053869	0.133014	4.30115	4.83015	4.13631	3.85212	0.062274	0.01704	1.6859	1.72837	1.32959	1.22184	up	up	up	up	Auxin response factor	Auxin response factor 5 OS=Arabidopsis thaliana OX=3702 GN=ARF5 PE=1 SV=3	auxin response factor 5 isoform X1 [Prunus persica]
Prupe.1G368400_v2.0.a1	Prupe.1G368400	LOC109947884	3.76341	2.71913	20.5557	19.2753	13.7987	12.7487	2.1705	2.51937	16.0022	16.9439	13.0999	14.0304	up	up	up	up	Putative S-adenosyl-L-methionine-dependent methyltransferase	--	uncharacterized protein LOC109947884 [Prunus persica]
Prupe.1G368500_v2.0.a1	Prupe.1G368500	--	0.134501	0.175779	0.87049	0.844806	0.287387	0.242927	1.09424	1.40664	3.66831	3.29414	2.56662	3.15528	up	--	up	normal	Oligonucleotide/oligosaccharide-binding (OB)-fold	Probable pre-mRNA-splicing factor ATP-dependent RNA helicase DEAH5 OS=Arabidopsis thaliana OX=3702 GN=At3g26560 PE=1 SV=2	hypothetical protein PRUPE_1G368500 [Prunus persica]
Prupe.1G371500_v2.0.a1	Prupe.1G371500	LOC18791972	0.207643	0.415463	6.24948	6.2662	11.3765	15.7094	0.121702	0	3.07815	2.49091	1.9256	1.57165	up	up	up	up	Domain of unknown function (DUF702)	Protein SHI RELATED SEQUENCE 7 OS=Arabidopsis thaliana OX=3702 GN=SRS7 PE=1 SV=1	hypothetical protein PRUPE_1G371500 [Prunus persica]
Prupe.1G372000_v2.0.a1	Prupe.1G372000	LOC18793018	3.33034	4.56592	15.0775	15.1342	12.8159	15.3374	17.8636	18.4968	64.4631	63.6217	41.6734	44.8948	up	up	up	normal	Calcineurin-like phosphoesterase	Purple acid phosphatase 2 OS=Ipomoea batatas OX=4120 GN=PAP2 PE=1 SV=1	purple acid phosphatase 2 [Prunus persica]
Prupe.1G376300_v2.0.a1	Prupe.1G376300	LOC18789012	20.9605	23.4813	67.9	68.6344	38.3749	43.1316	7.14163	6.82026	24.8962	24.3077	22.5941	26.9479	up	normal	up	up	Cellulase (glycosyl hydrolase family 5)	Mannan endo-1,4-beta-mannosidase 7 OS=Arabidopsis thaliana OX=3702 GN=MAN7 PE=2 SV=1	mannan endo-1,4-beta-mannosidase 7 [Prunus persica]
Prupe.1G376400_v2.0.a1	Prupe.1G376400	LOC18788884	20.8005	31.6209	733.867	720.158	17.3529	23.1427	53.0224	55.177	385.88	369.117	16.0428	17.737	up	normal	up	down	NAD dependent epimerase/dehydratase family	Bifunctional dihydroflavonol 4-reductase/flavanone 4-reductase OS=Pyrus communis OX=23211 GN=DFR PE=1 SV=1	bifunctional dihydroflavonol 4-reductase/flavanone 4-reductase [Prunus persica]
Prupe.1G378500_v2.0.a1	Prupe.1G378500	LOC18789718	14.167	13.0255	45.4105	47.3869	31.4204	22.0238	12.4672	10.2746	39.3522	40.306	29.9971	28.8217	up	normal	up	normal	Sugar (and other) transporter	Sugar transporter ERD6-like 6 OS=Arabidopsis thaliana OX=3702 GN=At1g75220 PE=1 SV=1	sugar transporter ERD6-like 6 [Prunus persica]
Prupe.1G384600_v2.0.a1	Prupe.1G384600	LOC18792142	2.08783	1.38953	34.3086	34.9355	56.8262	58.0411	0.42663	0.277356	2.47329	2.26717	6.53239	8.28283	up	up	up	up	Endonuclease/Exonuclease/phosphatase family	Type IV inositol polyphosphate 5-phosphatase 11 OS=Arabidopsis thaliana OX=3702 GN=IP5P11 PE=1 SV=1	hypothetical protein PRUPE_1G384600 [Prunus persica]
Prupe.1G386700_v2.0.a1	Prupe.1G386700	LOC18789561	1.33836	1.46127	5.07286	5.47049	6.28385	7.77108	0.872941	1.08643	8.32205	7.28054	9.07417	7.48282	up	up	up	up	Protein kinase domain	Inactive protein kinase SELMODRAFT_444075 OS=Selaginella moellendorffii OX=88036 GN=SELMODRAFT_444075 PE=2 SV=1	inactive protein kinase SELMODRAFT_444075 isoform X1 [Prunus persica]
Prupe.1G386800_v2.0.a1	Prupe.1G386800	LOC18791588	2.03024	2.08891	35.1894	34.4071	45.8892	47.8402	23.2761	22.0016	123.966	119.658	244.375	253.933	up	up	up	up	Cytochrome P450	Cytochrome P450 82A3 OS=Glycine max OX=3847 GN=CYP82A3 PE=2 SV=1	cytochrome P450 CYP82D47 [Prunus persica]
Prupe.1G387000_v2.0.a1	Prupe.1G387000	LOC18789112	1.66506	1.25335	60.1002	60.3122	130.561	132.632	5.14776	5.62428	115.939	110.942	115.104	122.54	up	up	up	up	Cytochrome P450	Cytochrome P450 82A3 OS=Glycine max OX=3847 GN=CYP82A3 PE=2 SV=1	cytochrome P450 CYP82D47 [Prunus persica]
Prupe.1G387100_v2.0.a1	Prupe.1G387100	LOC18789111	1.29963	0.656033	48.671	46.8643	47.834	55.8633	2.49983	2.2151	34.4797	30.3639	68.5411	68.4649	up	up	up	up	Cytochrome P450	Cytochrome P450 82A3 OS=Glycine max OX=3847 GN=CYP82A3 PE=2 SV=1	cytochrome P450 CYP82D47 [Prunus persica]
Prupe.1G387400_v2.0.a1	Prupe.1G387400	--	0.495672	0.115127	32.7101	34.9412	35.9001	32.3239	1.85069	1.58469	19.9044	21.4384	43.9341	45.0973	up	up	up	up	Cytochrome P450	Cytochrome P450 82A4 OS=Glycine max OX=3847 GN=CYP82A4 PE=2 SV=1	hypothetical protein PRUPE_1G387400 [Prunus persica]
Prupe.1G387500_v2.0.a1	Prupe.1G387500	LOC18793781	0.690759	0.353661	32.9575	33.414	35.1054	31.1958	1.22954	1.09011	9.71617	9.14122	21.2243	20.8199	up	up	up	up	Cytochrome P450	Cytochrome P450 82A3 OS=Glycine max OX=3847 GN=CYP82A3 PE=2 SV=1	cytochrome P450 CYP82D47 [Prunus persica]
Prupe.1G388100_v2.0.a1	Prupe.1G388100	--	4.0227	4.66566	12.0582	13.1507	8.89701	8.46832	4.40335	5.3489	15.0764	12.6933	11.333	10.4277	up	normal	up	normal	B3 DNA binding domain	Methyltransferase-like protein 2 OS=Arabidopsis thaliana OX=3702 GN=At1g19340 PE=2 SV=2	hypothetical protein PRUPE_1G388100 [Prunus persica]
Prupe.1G388400_v2.0.a1	Prupe.1G388400	LOC18788343	1.05067	1.10476	3.14913	3.30327	3.70853	3.27548	0.46182	0.541824	2.44572	2.20632	2.49828	2.39881	up	up	up	up	--	Molybdenum cofactor sulfurase OS=Solanum lycopersicum OX=4081 GN=FLACCA PE=2 SV=1	uncharacterized protein LOC18788343 [Prunus persica]
Prupe.1G390800_v2.0.a1	Prupe.1G390800	LOC18788271	5.45309	10.7966	57.0527	62.6086	56.298	72.0106	8.16721	7.10313	39.5256	40.6846	71.4034	74.239	up	up	up	up	AP2 domain	Ethylene-responsive transcription factor ERF003 OS=Arabidopsis thaliana OX=3702 GN=ERF003 PE=1 SV=1	protein PPLZ02 [Prunus persica]
Prupe.1G392300_v2.0.a1	Prupe.1G392300	LOC18791760	0.187272	0.518828	1.90603	1.43904	0.328169	0.409206	0.495605	0.503168	1.68787	1.34387	1.03241	1.06696	up	--	up	normal	Armadillo/beta-catenin-like repeat	U-box domain-containing protein 45 OS=Arabidopsis thaliana OX=3702 GN=PUB45 PE=1 SV=1	U-box domain-containing protein 4 [Prunus persica]
Prupe.1G393600_v2.0.a1	Prupe.1G393600	LOC18791833	10.9151	10.0116	33.6163	35.9911	23.9007	22.0971	9.0004	8.56859	26.4051	24.9275	19.0398	18.2613	up	normal	up	normal	Enoyl-CoA hydratase/isomerase	3-hydroxyisobutyryl-CoA hydrolase-like protein 2, mitochondrial OS=Arabidopsis thaliana OX=3702 GN=At4g31810 PE=1 SV=1	hypothetical protein PRUPE_1G393600 [Prunus persica]
Prupe.1G397200_v2.0.a1	Prupe.1G397200	LOC18789389	2.37357	2.97272	83.9231	88.3095	51.6732	51.9136	8.98828	10.0577	28.9765	28.4362	19.508	22.0171	up	up	up	normal	Rieske [2Fe-2S] domain	Protein TIC 55, chloroplastic OS=Pisum sativum OX=3888 GN=TIC55 PE=1 SV=1	protein TIC 55, chloroplastic [Prunus persica]
Prupe.1G405400_v2.0.a1	Prupe.1G405400	LOC18792773	2.63782	3.49273	30.8669	34.6553	1.06207	1.55999	0.430472	0.520829	10.5594	10.1962	0.690395	0.867079	up	down	up	--	Myb-like DNA-binding domain	Transcription factor MYB123 OS=Actinidia chinensis var. chinensis OX=1590841 GN=MYB123 PE=1 SV=1	transcription factor MYB6 [Prunus persica]
Prupe.1G410300_v2.0.a1	Prupe.1G410300	LOC18791455	0.757042	0.698349	5.43921	6.52539	7.92968	7.78387	0.119017	0.31632	1.75985	2.1637	1.88757	2.14347	up	up	up	up	Cytochrome P450	Cytochrome P450 711A1 OS=Arabidopsis thaliana OX=3702 GN=CYP711A1 PE=2 SV=1	cytochrome P450 711A1 [Prunus persica]
Prupe.1G412000_v2.0.a1	Prupe.1G412000	LOC18792628	4.30058	5.32596	15.1667	16.892	11.3759	15.1058	4.12806	4.50004	12.7572	12.1185	16.7908	17.6393	up	up	up	up	GATA zinc finger	GATA transcription factor 21 OS=Arabidopsis thaliana OX=3702 GN=GATA21 PE=1 SV=2	GATA transcription factor 21 [Prunus persica]
Prupe.1G414000_v2.0.a1	Prupe.1G414000	LOC18788776	6.95864	5.52376	31.4576	35.085	34.9428	30.8024	6.47527	6.91246	30.6887	28.9822	30.1223	30.7689	up	up	up	up	WD domain, G-beta repeat	Serine/threonine protein phosphatase 2A 55 kDa regulatory subunit B beta isoform OS=Arabidopsis thaliana OX=3702 GN=PP2AB2 PE=1 SV=1	serine/threonine protein phosphatase 2A 55 kDa regulatory subunit B beta isoform isoform X1 [Prunus persica]
Prupe.1G416800_v2.0.a1	Prupe.1G416800	LOC18789505	2.34408	3.17464	28.2843	29.8091	21.3733	24.9431	1.05269	1.25048	13.0366	14.8878	13.1945	13.1927	up	up	up	up	Homeodomain	Homeobox-leucine zipper protein HAT22 OS=Arabidopsis thaliana OX=3702 GN=HAT22 PE=1 SV=1	homeobox-leucine zipper protein HAT22 [Prunus persica]
Prupe.1G417100_v2.0.a1	Prupe.1G417100	LOC18790912	5.13889	4.46982	23.0933	20.6778	48.0617	44.3155	2.27848	1.62336	44.1844	41.9519	103.423	104.263	up	up	up	up	Amino-transferase class IV	Branched-chain amino acid aminotransferase 1, mitochondrial OS=Humulus lupulus OX=3486 GN=BCAT1 PE=1 SV=1	branched-chain-amino-acid aminotransferase 2, chloroplastic isoform X2 [Prunus persica]
Prupe.1G418500_v2.0.a1	Prupe.1G418500	LOC18793328	1.91431	1.49362	18.1978	18.0775	19.6802	17.9779	1.71802	2.16781	15.1598	15.3436	7.49279	8.55729	up	up	up	up	Helix-loop-helix DNA-binding domain	Transcription factor bHLH74 OS=Arabidopsis thaliana OX=3702 GN=BHLH74 PE=1 SV=1	transcription factor bHLH74 isoform X1 [Prunus persica]
Prupe.1G419900_v2.0.a1	Prupe.1G419900	--	2.108	1.10849	47.729	49.4626	9.92148	11.9578	4.80525	3.97997	23.8425	27.9774	22.1701	22.3114	up	up	up	up	--	--	hypothetical protein PRUPE_1G419900 [Prunus persica]
Prupe.1G421800_v2.0.a1	Prupe.1G421800	LOC18792996	2.61516	3.11004	13.7244	12.6813	17.3694	16.2499	9.46102	9.20092	41.11	41.4635	42.7844	50.7805	up	up	up	up	ETC complex I subunit conserved region	NADH dehydrogenase [ubiquinone] iron-sulfur protein 4, mitochondrial OS=Arabidopsis thaliana OX=3702 GN=FRO1 PE=1 SV=1	NADH dehydrogenase [ubiquinone] iron-sulfur protein 4, mitochondrial [Prunus persica]
Prupe.1G422000_v2.0.a1	Prupe.1G422000	LOC18790655	0.149423	0.210592	2.17856	2.33545	6.81135	6.416	0	0.015309	1.67804	2.30713	2.21676	2.04022	up	up	up	up	Exo70 exocyst complex subunit	Exocyst complex component EXO70I OS=Medicago truncatula OX=3880 GN=EX70I PE=1 SV=1	exocyst complex component EXO70A1 [Prunus persica]
Prupe.1G424400_v2.0.a1	Prupe.1G424400	LOC18789344	0.342653	0	2.84071	2.10968	0.953085	1.06581	0	0.148723	3.16799	3.17778	1.9059	1.81644	up	--	up	up	Lateral organ boundaries (LOB) domain	LOB domain-containing protein 39 OS=Arabidopsis thaliana OX=3702 GN=LBD39 PE=2 SV=1	LOB domain-containing protein 39 [Prunus persica]
Prupe.1G426100_v2.0.a1	Prupe.1G426100	LOC18789508	36.7145	50.5602	196.268	173.528	135.678	179.918	24.8003	24.085	83.806	82.9777	97.6311	104.651	up	up	up	up	NAD dependent epimerase/dehydratase family	3-oxo-Delta(4,5)-steroid 5-beta-reductase OS=Arabidopsis thaliana OX=3702 GN=VEP1 PE=1 SV=1	hypothetical protein PRUPE_1G426100 [Prunus persica]
Prupe.1G426600_v2.0.a1	Prupe.1G426600	LOC18790424	2.61088	3.28544	17.6237	18.0446	13.5251	13.5316	0.777951	0.696016	6.50225	6.53265	6.48972	6.45737	up	up	up	up	Protein of unknown function (DUF620)	--	uncharacterized protein LOC18790424 [Prunus persica]
Prupe.1G427300_v2.0.a1	Prupe.1G427300	LOC18792110	4.81188	3.16554	18.4075	17.8237	13.4236	13.4378	3.25354	3.74683	12.1448	11.1007	14.9086	14.6007	up	up	up	up	Cytochrome P450	Cytochrome P450 81Q32 OS=Catharanthus roseus OX=4058 GN=CYP81Q32 PE=2 SV=1	isoflavone 2'-hydroxylase [Prunus persica]
Prupe.1G430500_v2.0.a1	Prupe.1G430500	LOC18789156	0.802025	0.84516	5.0901	6.15448	4.57478	5.04471	0.824622	1.11664	4.82275	4.04588	8.70453	7.7756	up	up	up	up	Cyclin, N-terminal domain	Cyclin-D3-3 OS=Arabidopsis thaliana OX=3702 GN=CYCD3-3 PE=2 SV=1	cyclin-D3-1 [Prunus persica]
Prupe.1G432000_v2.0.a1	Prupe.1G432000	LOC18789186	14.4199	23.3481	133.175	123.531	110.582	138.998	17.1851	14.4997	106.629	98.9554	97.0277	107.809	up	up	up	up	AP2 domain	Ethylene-responsive transcription factor ERF010 OS=Arabidopsis thaliana OX=3702 GN=ERF010 PE=2 SV=1	ethylene-responsive transcription factor ERF011 [Prunus persica]
Prupe.1G433000_v2.0.a1	Prupe.1G433000	LOC18793124	7.75409	6.79298	20.1279	19.0951	17.8415	18.6752	3.63085	2.93758	20.3725	19.2285	10.3534	11.9382	up	up	up	up	Protein kinase domain	Probable serine/threonine-protein kinase At1g01540 OS=Arabidopsis thaliana OX=3702 GN=At1g01540 PE=1 SV=2	hypothetical protein PRUPE_1G433000 [Prunus persica]
Prupe.1G437400_v2.0.a1	Prupe.1G437400	LOC18793032	8.07487	6.91299	21.8466	22.2155	30.0932	27.1341	6.56529	6.23993	19.0539	17.3627	19.925	17.9093	up	up	up	up	LNS2 (Lipin/Ned1/Smp2)	Phosphatidate phosphatase PAH2 OS=Arabidopsis thaliana OX=3702 GN=PAH2 PE=1 SV=1	hypothetical protein PRUPE_1G437400 [Prunus persica]
Prupe.1G437500_v2.0.a1	Prupe.1G437500	LOC18791885	6.88687	11.4674	72.3081	71.9092	34.7748	54.6004	6.87897	7.7351	34.3008	33.7499	44.6543	43.3777	up	up	up	up	--	BRI1 kinase inhibitor 1 OS=Arabidopsis thaliana OX=3702 GN=BKI1 PE=1 SV=1	BRI1 kinase inhibitor 1 [Prunus persica]
Prupe.1G438400_v2.0.a1	Prupe.1G438400	LOC18788623	10.9552	11.2424	47.4399	43.3416	22.4717	23.8113	11.9497	12.0759	31.8217	32.6041	25.9549	29.976	up	normal	up	normal	--	--	uncharacterized protein LOC18788623 [Prunus persica]
Prupe.1G441200_v2.0.a1	Prupe.1G441200	LOC18791272	1.36231	1.94329	5.98514	5.79915	2.69191	2.95944	1.1002	0.798213	7.71844	6.43572	5.0068	5.39621	up	normal	up	up	Protein of unknown function, DUF547	--	uncharacterized protein LOC18791272 [Prunus persica]
Prupe.1G441600_v2.0.a1	Prupe.1G441600	LOC18792469	9.09011	7.98157	121.52	118.575	33.424	38.8865	9.22181	10.0648	55.8852	53.911	39.8712	41.3172	up	up	up	up	Protein of unknown function, DUF617	Protein MIZU-KUSSEI 1 OS=Arabidopsis thaliana OX=3702 GN=MIZ1 PE=1 SV=1	protein MIZU-KUSSEI 1 [Prunus persica]
Prupe.1G441800_v2.0.a1	Prupe.1G441800	LOC18790240	3.87891	4.72809	204.113	218.062	206.58	209.668	0.564891	0.319798	7.82489	7.69311	20.2506	19.0766	up	up	up	up	Plastocyanin-like domain	--	uncharacterized protein LOC18790240 [Prunus persica]
Prupe.1G451700_v2.0.a1	Prupe.1G451700	LOC18788973	9.28416	8.74739	37.1873	36.6363	26.7207	28.5894	12.6301	16.3569	51.4543	47.0579	52.4671	50.9296	up	up	up	up	--	--	tetraspanin-19 isoform X2 [Prunus persica]
Prupe.1G451900_v2.0.a1	Prupe.1G451900	LOC18789734	24.1069	19.8932	81.9572	82.7983	88.9811	82.0353	23.3332	24.6936	83.6873	79.1749	62.0732	63.5181	up	up	up	normal	Aminotransferase class I and II	Aspartate aminotransferase 3, chloroplastic OS=Arabidopsis thaliana OX=3702 GN=ASP3 PE=1 SV=1	aspartate aminotransferase, cytoplasmic [Prunus persica]
Prupe.1G456000_v2.0.a1	Prupe.1G456000	LOC18791429	11.7632	8.3482	52.0417	52.9551	62.7547	51.8537	6.96332	6.56407	30.0037	28.7593	37.8863	37.6125	up	up	up	up	GHMP kinases N terminal domain	L-arabinokinase OS=Arabidopsis thaliana OX=3702 GN=ARA1 PE=1 SV=1	L-arabinokinase isoform X1 [Prunus persica]
Prupe.1G457700_v2.0.a1	Prupe.1G457700	LOC18793318	1.60848	1.02646	12.3424	12.2377	8.93919	6.85194	2.54573	1.98323	19.7034	19.4985	17.1421	15.7815	up	up	up	up	Triose-phosphate Transporter family	UDP-galactose/UDP-glucose transporter 7 OS=Arabidopsis thaliana OX=3702 GN=UTR7 PE=1 SV=1	putative UDP-sugar transporter DDB_G0278631 [Prunus persica]
Prupe.1G463500_v2.0.a1	Prupe.1G463500	LOC18789912	2.83254	1.79986	8.15455	7.76337	5.46693	5.71068	2.99648	2.5273	9.77432	9.22799	9.75168	10.79	up	normal	up	up	Glycosyl hydrolases family 17	Glucan endo-1,3-beta-glucosidase 5 OS=Arabidopsis thaliana OX=3702 GN=At4g31140 PE=2 SV=1	glucan endo-1,3-beta-glucosidase 5 [Prunus persica]
Prupe.1G463900_v2.0.a1	Prupe.1G463900	LOC18788805	4.79843	3.77274	20.9909	17.5468	9.63147	10.56	2.95664	2.58039	13.9764	13.2365	8.22308	7.49901	up	normal	up	up	Amino acid kinase family	Acetylglutamate kinase, chloroplastic OS=Arabidopsis thaliana OX=3702 GN=NAGK PE=1 SV=1	acetylglutamate kinase, chloroplastic [Prunus persica]
Prupe.1G464600_v2.0.a1	Prupe.1G464600	LOC18792041	0.216581	0.228353	3.69415	3.92878	12.5819	14.2502	0.301269	0.386986	2.49447	1.7375	3.04125	2.96497	up	up	up	up	Ion transport protein	Potassium channel KAT3 OS=Arabidopsis thaliana OX=3702 GN=KAT3 PE=1 SV=1	potassium channel KAT3 [Prunus persica]
Prupe.1G465300_v2.0.a1	Prupe.1G465300	LOC18794019	1.29218	1.01453	5.07795	5.25545	7.47351	7.62997	0.882661	1.03401	4.95744	4.9123	4.69419	4.46371	up	up	up	up	--	--	uncharacterized protein LOC18794019 isoform X1 [Prunus persica]
Prupe.1G465600_v2.0.a1	Prupe.1G465600	LOC18791411	21.7542	21.6032	60.1248	71.4705	47.6103	59.9086	54.98	55.9503	186.397	182.349	146.184	148.68	up	normal	up	up	BURP domain	BURP domain protein RD22 OS=Arabidopsis thaliana OX=3702 GN=RD22 PE=2 SV=1	BURP domain protein RD22 [Prunus persica]
Prupe.1G467400_v2.0.a1	Prupe.1G467400	LOC18792309	1.09902	1.05547	7.17568	5.5962	4.49128	5.06784	1.7087	1.43567	6.56428	6.39518	6.55755	6.85659	up	up	up	up	PPR repeat family	Pentatricopeptide repeat-containing protein At5g11310, mitochondrial OS=Arabidopsis thaliana OX=3702 GN=At5g11310 PE=2 SV=1	pentatricopeptide repeat-containing protein At5g11310, mitochondrial [Prunus persica]
Prupe.1G467600_v2.0.a1	Prupe.1G467600	LOC18788831	0	0	0.92581	0.884134	0.765549	1.14544	0	0	1.41529	1.05265	2.08046	2.45502	up	--	up	up	2OG-Fe(II) oxygenase superfamily	Gibberellin 3-beta-dioxygenase 1 OS=Pisum sativum OX=3888 GN=LE PE=1 SV=1	gibberellin 3-beta-dioxygenase 1 isoform X1 [Prunus persica]
Prupe.1G483400_v2.0.a1	Prupe.1G483400	LOC18793383	0.686415	1.99557	5.24878	5.31206	2.43316	3.33957	1.30245	1.60578	4.42163	3.39005	3.45985	4.03847	up	normal	up	normal	--	--	uncharacterized protein LOC18793383 [Prunus persica]
Prupe.1G488800_v2.0.a1	Prupe.1G488800	LOC18788548	3.00737	3.93869	11.2065	9.10769	9.10541	9.32979	2.78473	2.26549	12.2372	11.0885	9.4467	10.2214	up	up	up	up	--	--	uncharacterized protein LOC18788548 [Prunus persica]
Prupe.1G491300_v2.0.a1	Prupe.1G491300	LOC18790804	1.37278	2.59361	44.7368	52.6275	35.0099	42.9353	1.30345	1.37207	45.6302	40.463	16.2867	15.2946	up	up	up	up	Transmembrane amino acid transporter protein	Amino acid permease 3 OS=Arabidopsis thaliana OX=3702 GN=AAP3 PE=1 SV=2	amino acid permease 3 [Prunus persica]
Prupe.1G492300_v2.0.a1	Prupe.1G492300	LOC18792397	2.60697	4.88413	120.581	98.0461	51.4247	70.186	4.16445	3.05525	45.9221	44.2769	32.6198	30.5781	up	up	up	up	--	--	uncharacterized protein LOC18792397 [Prunus persica]
Prupe.1G494500_v2.0.a1	Prupe.1G494500	LOC18790301	13.4229	9.6471	37.9091	42.6868	20.2084	16.9986	9.85996	10.0496	43.5273	40.4575	21.8539	19.5096	up	normal	up	normal	O-methyltransferase domain	Caffeic acid 3-O-methyltransferase OS=Prunus dulcis OX=3755 GN=COMT1 PE=2 SV=1	caffeic acid 3-O-methyltransferase [Prunus persica]
Prupe.1G497700_v2.0.a1	Prupe.1G497700	LOC18788371	1.62787	1.54117	193.552	226.601	201.5	253.181	2.3677	2.09649	31.11	30.5156	23.6649	22.4653	up	up	up	up	GDSL-like Lipase/Acylhydrolase	Esterase OS=Hevea brasiliensis OX=3981 PE=1 SV=1	esterase [Prunus persica]
Prupe.1G499300_v2.0.a1	Prupe.1G499300	LOC18788730	33.9553	33.3398	110.73	116.615	92.0286	104.696	15.6293	14.9054	59.6397	58.5991	49.6358	49.1017	up	up	up	up	2OG-Fe(II) oxygenase superfamily	Probable 2-oxoglutarate-dependent dioxygenase At5g05600 OS=Arabidopsis thaliana OX=3702 GN=At5g05600 PE=2 SV=1	protein DMR6-LIKE OXYGENASE 1 isoform X1 [Prunus persica]
Prupe.1G499400_v2.0.a1	Prupe.1G499400	LOC18791979	1.32867	1.14202	4.56911	4.23539	5.3255	5.0936	1.55826	1.24576	4.80679	4.57569	4.06276	3.8264	up	up	up	up	--	--	hypothetical protein PRUPE_1G499400 [Prunus persica]
Prupe.1G500000_v2.0.a1	Prupe.1G500000	LOC18791166	1.90457	2.96272	7.58209	6.54278	7.57254	8.02496	1.64844	1.71596	9.95919	10.0493	7.44006	6.96028	up	up	up	up	LysM domain	LysM domain-containing GPI-anchored protein 1 OS=Arabidopsis thaliana OX=3702 GN=LYM1 PE=1 SV=1	lysM domain-containing GPI-anchored protein 1 [Prunus persica]
Prupe.1G500100_v2.0.a1	Prupe.1G500100	LOC18793753	6.58879	3.72121	18.0701	18.0624	14.7147	10.1837	3.85498	5.38133	18.6999	15.0477	14.0587	16.072	up	normal	up	up	Transcription factor Tfb4	General transcription and DNA repair factor IIH subunit TFB4 OS=Arabidopsis thaliana OX=3702 GN=TFB4 PE=2 SV=1	RNA polymerase II transcription factor B subunit 4 [Prunus persica]
Prupe.1G500500_v2.0.a1	Prupe.1G500500	LOC18789555	0.486372	0.408602	59.7865	64.2042	19.5236	19.2409	0.553652	0.699016	33.4328	30.9581	42.0268	43.7805	up	up	up	up	EamA-like transporter family	WAT1-related protein At4g08300 OS=Arabidopsis thaliana OX=3702 GN=At4g08300 PE=2 SV=1	WAT1-related protein At4g08300 [Prunus persica]
Prupe.1G500600_v2.0.a1	Prupe.1G500600	LOC18789801	0.052584	0	8.98911	9.07687	0.370442	0.449986	0.137044	0.045626	2.13622	2.02762	1.47824	1.67867	up	--	up	up	EamA-like transporter family	WAT1-related protein At4g08290 OS=Arabidopsis thaliana OX=3702 GN=At4g08290 PE=2 SV=1	WAT1-related protein At4g08290 [Prunus persica]
Prupe.1G502100_v2.0.a1	Prupe.1G502100	LOC18791793	0.24377	0.141779	1.32921	1.46042	0.649269	0.81959	0.731762	0.739718	2.02766	2.09158	1.9296	2.013	up	normal	up	normal	Protein kinase domain	G-type lectin S-receptor-like serine/threonine-protein kinase At5g35370 OS=Arabidopsis thaliana OX=3702 GN=At5g35370 PE=2 SV=2	G-type lectin S-receptor-like serine/threonine-protein kinase At5g35370 [Prunus persica]
Prupe.1G503100_v2.0.a1	Prupe.1G503100	LOC18789560	6.02152	4.26856	22.0214	22.0214	24.7422	21.2044	4.89957	5.35315	20.2435	16.7757	26.5199	26.6368	up	up	up	up	Transmembrane amino acid transporter protein	Auxin transporter-like protein 3 OS=Medicago truncatula OX=3880 GN=LAX3 PE=2 SV=1	auxin transporter-like protein 3 [Prunus persica]
Prupe.1G505200_v2.0.a1	Prupe.1G505200	LOC18788648	0.866009	0.695159	4.49657	4.60414	0.895263	1.16454	1.28236	1.378	5.31929	4.79559	1.77706	2.42613	up	normal	up	normal	UDP-glucoronosyl and UDP-glucosyl transferase	UDP-glycosyltransferase 74E2 OS=Arabidopsis thaliana OX=3702 GN=UGT74E2 PE=1 SV=1	UDP-glycosyltransferase 74E2 [Prunus persica]
Prupe.1G508100_v2.0.a1	Prupe.1G508100	LOC18789576	2.70664	3.40648	25.777	27.2216	5.69313	4.05483	3.05958	2.85135	17.9622	18.4458	15.5345	16.0199	up	normal	up	up	Seed dormancy control	Transcription factor TGA7 OS=Arabidopsis thaliana OX=3702 GN=TGA7 PE=1 SV=1	transcription factor TGA7 isoform X1 [Prunus persica]
Prupe.1G509100_v2.0.a1	Prupe.1G509100	LOC18788742	3.20154	3.76918	181.607	191.85	259.525	285.096	19.6723	17.9182	308.93	298.82	150.633	148.01	up	up	up	up	Aminotransferase class I and II	Aminotransferase ALD1, chloroplastic OS=Arabidopsis thaliana OX=3702 GN=ALD1 PE=1 SV=2	hypothetical protein PRUPE_1G509100 [Prunus persica]
Prupe.1G514600_v2.0.a1	Prupe.1G514600	LOC18792052	0.28601	0.797355	3.82736	3.73472	4.22258	5.26349	0.384895	0.213257	1.53433	1.31835	1.03189	0.895292	up	up	up	normal	VQ motif	--	integrator complex subunit 6 homolog [Prunus persica]
Prupe.1G516200_v2.0.a1	Prupe.1G516200	LOC18789726	0.781933	0.434145	11.6252	10.9362	5.62829	4.97225	1.62091	1.21962	5.08858	4.85047	5.72837	6.20649	up	up	up	up	Sugar (and other) transporter	Sugar transport protein 5 OS=Arabidopsis thaliana OX=3702 GN=STP5 PE=2 SV=1	sugar transport protein 5 [Prunus persica]
Prupe.1G518900_v2.0.a1	Prupe.1G518900	LOC18791578	3.14451	4.65238	10.4571	9.9003	6.71001	7.29762	1.80017	2.32416	9.58928	7.33091	8.95411	10.8921	up	normal	up	up	Med18 protein	Mediator of RNA polymerase II transcription subunit 18 OS=Arabidopsis thaliana OX=3702 GN=MED18 PE=1 SV=1	hypothetical protein PRUPE_1G518900 [Prunus persica]
Prupe.1G520600_v2.0.a1	Prupe.1G520600	LOC18793137	28.2536	49.3624	186.02	176.208	396.541	522.143	78.0825	82.1933	471.746	436.748	557.007	589.429	up	up	up	up	Phosphate-induced protein 1 conserved region	Protein PHOSPHATE-INDUCED 1 OS=Nicotiana tabacum OX=4097 GN=PHI-1 PE=2 SV=1	protein EXORDIUM [Prunus persica]
Prupe.1G520700_v2.0.a1	Prupe.1G520700	LOC18789063	37.0372	54.1359	227.964	231.393	353.841	423.491	57.5475	54.9093	346.102	332.612	471.405	486.31	up	up	up	up	Phosphate-induced protein 1 conserved region	Protein PHOSPHATE-INDUCED 1 OS=Nicotiana tabacum OX=4097 GN=PHI-1 PE=2 SV=1	protein EXORDIUM [Prunus persica]
Prupe.1G525200_v2.0.a1	Prupe.1G525200	LOC18788838	0.145954	0.582163	20.7624	20.0859	4.69714	4.03212	0.294235	0.265319	2.96908	2.40888	1.1782	0.871072	up	up	up	up	MatE	Protein DETOXIFICATION 27 OS=Arabidopsis thaliana OX=3702 GN=DTX27 PE=2 SV=1	protein DETOXIFICATION 27 [Prunus persica]
Prupe.1G525300_v2.0.a1	Prupe.1G525300	LOC18790824	0.519261	0.78248	4.36349	3.67463	1.90968	1.31062	0.479805	0.829308	3.01684	2.52348	2.16812	2.84276	up	normal	up	up	MatE	Protein DETOXIFICATION 27 OS=Arabidopsis thaliana OX=3702 GN=DTX27 PE=2 SV=1	protein DETOXIFICATION 27 isoform X1 [Prunus persica]
Prupe.1G525600_v2.0.a1	Prupe.1G525600	LOC18791376	0.36826	1.23501	12.3939	11.5391	8.47881	8.31151	3.04484	3.61181	14.5392	13.1219	17.4321	14.8804	up	up	up	up	Purine nucleobase transmembrane transport	Purine permease 1 OS=Arabidopsis thaliana OX=3702 GN=PUP1 PE=1 SV=1	purine permease 3 [Prunus persica]
Prupe.1G527400_v2.0.a1	Prupe.1G527400	LOC18788444	4.94988	4.52552	15.9263	16.009	27.2679	25.8595	5.68812	5.7097	18.7197	16.9417	21.9955	20.6928	up	up	up	up	WD domain, G-beta repeat	Protein ALTERED SEED GERMINATION 2 OS=Arabidopsis thaliana OX=3702 GN=ASG2 PE=1 SV=1	WD and tetratricopeptide repeats protein 1 isoform X1 [Prunus persica]
Prupe.1G528200_v2.0.a1	Prupe.1G528200	LOC18790369	1.83034	2.07334	7.11418	7.80245	6.25615	6.51647	1.45813	2.08766	7.38479	8.10315	6.84597	6.04437	up	up	up	up	PPR repeat family	Pentatricopeptide repeat-containing protein At5g18475 OS=Arabidopsis thaliana OX=3702 GN=At5g18475 PE=2 SV=1	pentatricopeptide repeat-containing protein At5g18475 [Prunus persica]
Prupe.1G532500_v2.0.a1	Prupe.1G532500	LOC18790996	1.54072	1.19067	11.1351	9.51765	5.96865	4.57024	1.2505	1.57808	8.39689	8.50413	6.15993	6.49444	up	up	up	up	PPR repeat family	Pentatricopeptide repeat-containing protein At2g37230 OS=Arabidopsis thaliana OX=3702 GN=At2g37230 PE=2 SV=1	pentatricopeptide repeat-containing protein At2g37230 [Prunus persica]
Prupe.1G539800_v2.0.a1	Prupe.1G539800	--	1.14886	0.939059	4.63157	5.11536	3.97519	3.9422	0.473411	0.329944	1.86372	1.77154	2.00143	2.06556	up	up	up	up	TIR domain	Disease resistance protein RUN1 OS=Vitis rotundifolia OX=103349 GN=RUN1 PE=1 SV=1	hypothetical protein PRUPE_1G539800 [Prunus persica]
Prupe.1G540600_v2.0.a1	Prupe.1G540600	LOC18788447	1.70228	1.1273	7.51126	9.9154	2.23945	2.76053	1.09588	1.47376	11.0296	9.39057	13.6459	17.4484	up	normal	up	up	--	Uncharacterized protein At5g65660 OS=Arabidopsis thaliana OX=3702 GN=At5g65660 PE=2 SV=1	uncharacterized protein At5g65660 [Prunus persica]
Prupe.1G540700_v2.0.a1	Prupe.1G540700	LOC18790877	36.421	26.7793	167.803	180.673	157.234	147.811	47.2557	44.34	250.478	242.035	343.598	348.447	up	up	up	up	AUX/IAA family	Auxin-responsive protein IAA8 OS=Arabidopsis thaliana OX=3702 GN=IAA8 PE=1 SV=1	auxin-responsive protein IAA8 isoform X1 [Prunus persica]
Prupe.1G540800_v2.0.a1	Prupe.1G540800	--	16.418	10.9144	68.3066	74.2492	62.0222	54.4294	21.5585	23.3226	138.729	140.46	188.14	197.037	up	up	up	up	--	--	hypothetical protein PRUPE_1G540800 [Prunus persica]
Prupe.1G540900_v2.0.a1	Prupe.1G540900	LOC18788750	0.339568	0.696099	3.16284	3.58647	1.90151	1.95603	0.20309	0.158521	0.861431	0.756619	0.861506	0.699872	up	up	up	up	von Willebrand factor type A domain	E3 ubiquitin-protein ligase WAV3 OS=Arabidopsis thaliana OX=3702 GN=WAV3 PE=1 SV=1	uncharacterized protein LOC18788750 [Prunus persica]
Prupe.1G542100_v2.0.a1	Prupe.1G542100	LOC18792919	2.68969	1.58671	12.7798	12.1068	13.2138	11.2741	3.06882	2.85023	13.6301	13.044	10.9808	10.6933	up	up	up	up	CobB/CobQ-like glutamine amidotransferase domain	Probable phosphoribosylformylglycinamidine synthase, chloroplastic/mitochondrial OS=Arabidopsis thaliana OX=3702 GN=At1g74260 PE=2 SV=3	probable phosphoribosylformylglycinamidine synthase, chloroplastic/mitochondrial [Prunus persica]
Prupe.1G543700_v2.0.a1	Prupe.1G543700	LOC18791196	0	0	4.92361	4.54398	2.97079	3.64368	0	0	1.0865	1.05907	7.74092	7.19259	up	up	up	up	Zinc-binding dehydrogenase	2-alkenal reductase (NADP(+)-dependent) OS=Nicotiana tabacum OX=4097 GN=DBR PE=1 SV=1	2-alkenal reductase (NADP(+)-dependent) [Prunus persica]
Prupe.1G549200_v2.0.a1	Prupe.1G549200	LOC18789046	1.21137	0.917887	3.94909	3.48254	3.47856	3.17516	1.39273	1.22415	5.97098	5.9285	5.4109	5.96922	up	up	up	up	PPR repeat family	Putative pentatricopeptide repeat-containing protein At1g02420 OS=Arabidopsis thaliana OX=3702 GN=At1g02420 PE=3 SV=2	putative pentatricopeptide repeat-containing protein At1g02420 [Prunus persica]
Prupe.1G551400_v2.0.a1	Prupe.1G551400	LOC18788956	5.3036	6.04131	16.1761	18.2179	48.3558	56.0521	1.34129	1.0354	5.62716	6.40323	16.6428	15.9683	up	up	up	up	Myb-like DNA-binding domain	Myb-related protein 330 OS=Antirrhinum majus OX=4151 GN=MYB330 PE=2 SV=1	transcription repressor MYB6 [Prunus persica]
Prupe.1G552100_v2.0.a1	Prupe.1G552100	LOC18789585	1.26586	1.51441	10.2729	8.7659	10.7088	12.8793	1.48154	1.50678	5.37112	5.48903	4.79132	5.26699	up	up	up	up	UDP-glucoronosyl and UDP-glucosyl transferase	UDP-glycosyltransferase 75C1 OS=Solanum lycopersicum OX=4081 GN=UGT75C1 PE=1 SV=1	crocetin glucosyltransferase, chloroplastic [Prunus persica]
Prupe.1G553800_v2.0.a1	Prupe.1G553800	LOC18791649	5.65064	5.4929	35.7333	38.4309	34.6031	32.0115	4.24103	5.33513	24.7019	23.6349	20.5699	19.816	up	up	up	up	C2 domain	FT-interacting protein 7 OS=Oryza sativa subsp. japonica OX=39947 GN=FTIP7 PE=1 SV=1	FT-interacting protein 1 [Prunus persica]
Prupe.1G554400_v2.0.a1	Prupe.1G554400	LOC18789262	8.95727	13.8303	36.4346	28.4195	6.86871	9.78613	4.7032	4.19382	15.0624	15.4561	5.51249	6.1035	up	normal	up	normal	UDP-glucoronosyl and UDP-glucosyl transferase	UDP-glycosyltransferase 88F5 OS=Malus domestica OX=3750 GN=UGT88F5 PE=2 SV=1	UDP-glycosyltransferase 88F5 [Prunus persica]
Prupe.1G555200_v2.0.a1	Prupe.1G555200	LOC18788822	17.2684	19.1299	95.0276	92.688	135.645	149.434	15.8608	14.5927	56.8755	55.575	69.818	72.633	up	up	up	up	CRAL/TRIO domain	Patellin-3 OS=Arabidopsis thaliana OX=3702 GN=PATL3 PE=1 SV=2	patellin-3 [Prunus persica]
Prupe.1G563700_v2.0.a1	Prupe.1G563700	LOC18788826	8.78854	4.66983	22.9317	27.82	6.04968	3.82946	6.24477	6.27315	17.0811	18.3369	10.6572	10.5058	up	normal	up	normal	Ribosomal protein L20	50S ribosomal protein L20, chloroplastic OS=Chlamydomonas reinhardtii OX=3055 GN=rpl20 PE=3 SV=3	uncharacterized protein LOC18788826 [Prunus persica]
Prupe.1G570800_v2.0.a1	Prupe.1G570800	LOC18788594	85.3292	62.5257	265.714	277.248	75.69	66.5187	1.19522	1.09676	72.3872	73.4711	57.4032	59.2329	up	normal	up	up	Cupin	--	11S globulin seed storage protein 2 [Prunus persica]
Prupe.1G571100_v2.0.a1	Prupe.1G571100	LOC18790745	2.71068	2.49065	6.21439	6.8857	7.97513	8.24611	1.27853	1.24126	5.48918	5.30401	4.23242	4.48499	up	up	up	up	HEAT repeat	--	importin-4 [Prunus persica]
Prupe.1G584300_v2.0.a1	Prupe.1G584300	LOC18790214	5.12846	6.35134	14.1435	15.747	10.783	10.6781	5.74319	5.07109	14.1059	14.493	10.0939	10.6211	up	normal	up	normal	--	--	WD repeat-containing protein 74 isoform X1 [Prunus persica]
Prupe.2G000700_v2.0.a1	Prupe.2G000700	LOC18785184	14.923	7.06029	51.4316	51.7258	43.7021	31.3786	3.29371	4.26391	20.748	19.8632	20.6939	19.9952	up	up	up	up	Ribosomal S13/S15 N-terminal domain	40S ribosomal protein S13-2 OS=Arabidopsis thaliana OX=3702 GN=RPS13B PE=2 SV=1	40S ribosomal protein S13-2 [Prunus persica]
Prupe.2G002200_v2.0.a1	Prupe.2G002200	LOC18785150	0.193233	0.541278	2.91416	2.00492	1.06323	1.51511	0.151924	0.11173	1.56899	1.67111	2.32105	2.03441	up	normal	up	up	Domain associated at C-terminal with AAA	AAA-ATPase At4g30250 OS=Arabidopsis thaliana OX=3702 GN=At4g30250 PE=3 SV=1	AAA-ATPase At4g30250 [Prunus persica]
Prupe.2G002300_v2.0.a1	Prupe.2G002300	LOC18784950	36.4814	26.278	182.38	170.755	58.3458	62.0974	32.9063	34.5439	113.695	100.7	98.5893	97.5708	up	normal	up	up	EF-hand domain pair	--	uncharacterized protein LOC18784950 [Prunus persica]
Prupe.2G019900_v2.0.a1	Prupe.2G019900	LOC18785961	1.19415	1.26713	3.73135	3.54201	4.22108	4.83002	1.95873	1.84991	6.36185	5.69155	6.10809	6.41425	up	up	up	up	PPR repeat family	Pentatricopeptide repeat-containing protein At3g53170 OS=Arabidopsis thaliana OX=3702 GN=At3g53170 PE=3 SV=1	pentatricopeptide repeat-containing protein At3g53170 [Prunus persica]
Prupe.2G021600_v2.0.a1	Prupe.2G021600	LOC18786085	14.9671	11.0361	40.8506	42.5199	28.1453	25.3732	19.1324	19.6967	70.3463	64.1319	49.6739	49.4648	up	normal	up	normal	NAD dependent epimerase/dehydratase family	Phenylacetaldehyde reductase OS=Rosa hybrid cultivar OX=128735 GN=PAR PE=1 SV=1	hypothetical protein PRUPE_2G021600 [Prunus persica]
Prupe.2G029500_v2.0.a1	Prupe.2G029500	LOC18785015	2.93239	3.26731	10.0163	9.90799	27.6709	30.1381	4.06011	3.70227	12.3312	11.0625	15.8509	16.3584	up	up	up	up	Plant calmodulin-binding domain	Calmodulin binding protein PICBP OS=Arabidopsis thaliana OX=3702 GN=PICBP PE=2 SV=1	dentin sialophosphoprotein [Prunus persica]
Prupe.2G030300_v2.0.a1	Prupe.2G030300	LOC109947600	2.45725	2.25856	10.0873	10.1547	11.1675	9.46745	2.24648	2.09022	10.1301	10.358	7.34396	8.15206	up	up	up	up	Tetratricopeptide repeat	--	tetratricopeptide repeat protein 27 homolog [Prunus persica]
Prupe.2G032600_v2.0.a1	Prupe.2G032600	LOC18785298	7.31714	10.9188	25.8665	22.3581	23.9505	24.2212	4.62669	4.31243	14.7826	15.6745	12.6629	11.6416	up	up	up	up	Orotidine 5'-phosphate decarboxylase / HUMPS family	Uridine 5'-monophosphate synthase (Fragment) OS=Nicotiana tabacum OX=4097 GN=PYR5-6 PE=2 SV=1	uridine 5'-monophosphate synthase [Prunus persica]
Prupe.2G042600_v2.0.a1	Prupe.2G042600	LOC18787470	5.55701	4.55339	16.5275	16.2889	8.2917	6.43503	4.17836	3.82041	13.7079	12.134	7.6021	8.22203	up	normal	up	normal	Methyltransferase domain	Probable protein arginine N-methyltransferase 3 OS=Arabidopsis thaliana OX=3702 GN=PRMT3 PE=2 SV=1	probable protein arginine N-methyltransferase 3 [Prunus persica]
Prupe.2G043400_v2.0.a1	Prupe.2G043400	LOC18786959	0.474801	0.605324	1.6415	1.79574	1.99804	1.71267	0.708864	0.600878	2.01306	1.75103	1.47974	1.64433	up	up	up	normal	PPR repeat family	Pentatricopeptide repeat-containing protein At2g33680 OS=Arabidopsis thaliana OX=3702 GN=PCMP-E19 PE=3 SV=1	hypothetical protein PRUPE_2G043400 [Prunus persica]
Prupe.2G049600_v2.0.a1	Prupe.2G049600	LOC18786686	3.5982	3.02693	10.7598	10.0318	11.9813	9.47292	3.11774	2.62652	10.5378	9.55023	12.4845	11.7946	up	up	up	up	--	--	uncharacterized protein LOC18786686 [Prunus persica]
Prupe.2G051600_v2.0.a1	Prupe.2G051600	LOC18786868	0.925179	0.504636	3.43218	3.4954	3.94085	2.98503	1.32419	1.44964	4.33929	3.64475	3.6105	3.71876	up	up	up	normal	PPR repeat family	Pentatricopeptide repeat-containing protein At2g19280 OS=Arabidopsis thaliana OX=3702 GN=At2g19280 PE=2 SV=2	pentatricopeptide repeat-containing protein At2g19280 [Prunus persica]
Prupe.2G058900_v2.0.a1	Prupe.2G058900	LOC18785793	2.60256	2.57177	7.43055	7.68018	8.0728	6.63981	2.75184	3.50522	10.3298	9.75424	7.96118	7.96411	up	up	up	normal	MULE transposase domain	Protein FAR1-RELATED SEQUENCE 3 OS=Arabidopsis thaliana OX=3702 GN=FRS3 PE=1 SV=2	protein FAR1-RELATED SEQUENCE 3 isoform X1 [Prunus persica]
Prupe.2G071100_v2.0.a1	Prupe.2G071100	LOC18781522	0.447455	0.491635	5.12879	4.64485	5.19895	4.82336	0.131846	0.448232	2.46258	2.28865	1.76499	1.54078	up	up	up	up	Amino acid permease	Cationic amino acid transporter 6, chloroplastic OS=Arabidopsis thaliana OX=3702 GN=CAT6 PE=2 SV=1	cationic amino acid transporter 6, chloroplastic isoform X1 [Prunus persica]
Prupe.2G075500_v2.0.a1	Prupe.2G075500	LOC18779029	1.59667	1.58159	4.74998	5.35138	2.13376	2.30367	1.60497	1.58125	4.50084	4.88859	4.85746	4.2075	up	normal	up	normal	4'-phosphopantetheinyl transferase superfamily	--	hypothetical protein PRUPE_2G075500 [Prunus persica]
Prupe.2G085000_v2.0.a1	Prupe.2G085000	LOC18786510	1.38591	2.39916	41.4102	38.7887	10.1305	12.0645	0.777853	0.671412	24.1055	22.1952	3.99912	3.84432	up	up	up	up	UDP-glucoronosyl and UDP-glucosyl transferase	Beta-D-glucosyl crocetin beta-1,6-glucosyltransferase OS=Gardenia jasminoides OX=114476 GN=UGT94E5 PE=1 SV=1	beta-D-glucosyl crocetin beta-1,6-glucosyltransferase [Prunus persica]
Prupe.2G095200_v2.0.a1	Prupe.2G095200	LOC18785198	6.90627	5.64199	30.0658	30.3492	19.4177	18.3653	3.10237	3.91863	22.8151	23.7351	20.9881	20.5604	up	up	up	up	--	--	uncharacterized protein LOC18785198 [Prunus persica]
Prupe.2G106000_v2.0.a1	Prupe.2G106000	LOC18785195	8.78652	5.59951	38.8617	38.9715	68.4686	60.631	14.4533	13.9092	86.7376	85.5817	73.714	73.5351	up	up	up	up	Protein of unknown function (DUF1005)	--	uncharacterized protein LOC18785195 [Prunus persica]
Prupe.2G109700_v2.0.a1	Prupe.2G109700	LOC18784549	0.271491	0.208879	2.55265	2.76781	7.27655	7.39414	1.79299	1.60564	5.26286	5.29681	7.01656	7.02827	up	up	up	up	Cytochrome P450	Ent-kaurenoic acid oxidase 1 OS=Arabidopsis thaliana OX=3702 GN=KAO1 PE=1 SV=1	ent-kaurenoic acid oxidase 1 [Prunus persica]
Prupe.2G110400_v2.0.a1	Prupe.2G110400	LOC18787374	2.80963	1.90928	62.6854	64.1564	284.968	267.892	11.1817	10.5488	63.8698	59.4493	46.4499	45.6074	up	up	up	up	POT family	Protein NRT1/ PTR FAMILY 7.3 OS=Arabidopsis thaliana OX=3702 GN=NPF7.3 PE=1 SV=2	protein NRT1/ PTR FAMILY 7.2 [Prunus persica]
Prupe.2G118000_v2.0.a1	Prupe.2G118000	--	7.76285	6.32447	21.8301	24.0555	46.7161	42.6767	1.96405	1.72521	9.8782	9.03572	15.3525	14.1162	up	up	up	up	NB-ARC domain	Probable disease resistance RPP8-like protein 2 OS=Arabidopsis thaliana OX=3702 GN=RPP8L2 PE=3 SV=1	hypothetical protein PRUPE_2G118000 [Prunus persica]
Prupe.2G119800_v2.0.a1	Prupe.2G119800	LOC18786624	0	0.076108	1.03218	0.832023	0.603476	0	4.04991	3.49892	10.7516	10.9417	7.79103	8.17279	up	--	up	normal	PCI domain	26S proteasome non-ATPase regulatory subunit 12 homolog A OS=Arabidopsis thaliana OX=3702 GN=RPN5A PE=1 SV=1	hypothetical protein PRUPE_2G119800 [Prunus persica]
Prupe.2G131700_v2.0.a1	Prupe.2G131700	LOC18786992	0.702906	0.396699	5.38137	6.0571	6.56822	5.92768	0.40946	0.454264	6.13627	5.95564	4.672	4.31643	up	up	up	up	Protein kinase domain	Serine/threonine-protein kinase D6PKL2 OS=Arabidopsis thaliana OX=3702 GN=D6PKL2 PE=1 SV=1	serine/threonine-protein kinase D6PK [Prunus persica]
Prupe.2G137300_v2.0.a1	Prupe.2G137300	LOC18785441	0.087167	0.187678	2.2411	2.35113	2.01981	2.41036	0.677765	0.454157	2.90079	2.65687	0.812783	1.21522	up	up	up	--	SPX domain	SPX domain-containing protein 3 OS=Arabidopsis thaliana OX=3702 GN=SPX3 PE=2 SV=1	SPX domain-containing protein 3 [Prunus persica]
Prupe.2G138200_v2.0.a1	Prupe.2G138200	LOC18784834	2.40633	2.90945	7.30107	6.4482	5.93105	5.98099	3.16265	2.99157	8.22183	9.35664	8.56099	8.47717	up	normal	up	up	EF-hand domain pair	--	DNA topoisomerase 1 isoform X1 [Prunus persica]
Prupe.2G143700_v2.0.a1	Prupe.2G143700	LOC18786788	32.0068	26.6418	75.7992	72.0492	35.5368	35.0376	17.3921	15.8786	45.5027	44.1223	25.7712	24.7009	up	normal	up	normal	EPSP synthase (3-phosphoshikimate 1-carboxyvinyltransferase)	3-phosphoshikimate 1-carboxyvinyltransferase, chloroplastic OS=Petunia hybrida OX=4102 PE=1 SV=1	3-phosphoshikimate 1-carboxyvinyltransferase 2 [Prunus persica]
Prupe.2G144000_v2.0.a1	Prupe.2G144000	LOC18785047	2.67413	1.86678	24.1782	26.4227	28.032	25.3763	0.524495	0.484534	5.37292	6.18393	3.62897	4.20191	up	up	up	up	Protein tyrosine and serine/threonine kinase	Cold-responsive protein kinase 1 OS=Arabidopsis thaliana OX=3702 GN=CRPK1 PE=1 SV=1	protein NSP-INTERACTING KINASE 2 [Prunus persica]
Prupe.2G146900_v2.0.a1	Prupe.2G146900	LOC18787117	1.29205	2.80478	45.8085	44.8534	34.0948	32.1696	1.55806	3.02426	14.2696	12.02	21.0065	23.8232	up	up	up	up	EF hand	Probable calcium-binding protein CML25 OS=Arabidopsis thaliana OX=3702 GN=CML25 PE=2 SV=1	probable calcium-binding protein CML23 [Prunus persica]
Prupe.2G147100_v2.0.a1	Prupe.2G147100	LOC18786919	1.95622	2.26415	7.81867	7.86517	7.60297	7.17806	1.50423	1.30361	6.56847	6.56753	7.32693	7.06836	up	up	up	up	Kinesin motor domain	Kinesin-like protein KIN-UB OS=Arabidopsis thaliana OX=3702 GN=KINUB PE=1 SV=2	hypothetical protein PRUPE_2G147100 [Prunus persica]
Prupe.2G147300_v2.0.a1	Prupe.2G147300	--	38.7225	46.7227	281.579	282.2	217.602	288.805	9.22653	11.5781	64.2818	68.8761	97.8417	94.429	up	up	up	up	--	Protein LITTLE ZIPPER 1 OS=Arabidopsis thaliana OX=3702 GN=ZPR1 PE=1 SV=1	hypothetical protein PRUPE_2G147300 [Prunus persica]
Prupe.2G153600_v2.0.a1	Prupe.2G153600	LOC18786281	2.70769	1.54333	13.1492	11.0111	9.2141	7.90118	3.46242	3.93266	18.4891	18.0825	14.656	14.7801	up	up	up	up	SET domain	[Fructose-bisphosphate aldolase]-lysine N-methyltransferase, chloroplastic OS=Arabidopsis thaliana OX=3702 GN=LSMT-L PE=1 SV=1	uncharacterized protein LOC18786281 [Prunus persica]
Prupe.2G157200_v2.0.a1	Prupe.2G157200	LOC18786780	6.98016	4.30224	19.4019	17.5986	14.1062	10.2236	5.82223	6.91129	19.2221	17.7924	15.3637	15.2245	up	normal	up	normal	Ring finger domain	E3 ubiquitin-protein ligase At4g11680 OS=Arabidopsis thaliana OX=3702 GN=At4g11680 PE=2 SV=1	E3 ubiquitin-protein ligase At4g11680 [Prunus persica]
Prupe.2G158500_v2.0.a1	Prupe.2G158500	LOC18786040	9.21406	4.72824	110.298	117.533	61.8979	46.1621	25.938	24.0528	190.704	176.124	114.535	117.948	up	up	up	up	C2 domain	16 kDa phloem protein 2 OS=Arabidopsis thaliana OX=3702 GN=PP16-2 PE=1 SV=1	C2 domain-containing protein At1g63220 [Prunus persica]
Prupe.2G159200_v2.0.a1	Prupe.2G159200	LOC109947040	1.08609	0.952566	5.28696	5.02763	1.55399	1.77849	2.62265	2.95674	9.88981	8.29828	7.33388	7.91024	up	--	up	normal	--	--	uncharacterized protein LOC109947040 [Prunus persica]
Prupe.2G170100_v2.0.a1	Prupe.2G170100	LOC18784676	2.21819	2.39865	13.8075	14.0894	7.03649	5.34262	0.799999	0.71278	3.10346	2.80585	1.84572	2.42193	up	up	up	up	bHLH-MYC and R2R3-MYB transcription factors N-terminal	Transcription factor GLABRA 3 OS=Arabidopsis thaliana OX=3702 GN=GL3 PE=1 SV=1	transcription factor EGL1 [Prunus persica]
Prupe.2G170700_v2.0.a1	Prupe.2G170700	LOC18786229	1.72558	1.45231	4.42711	5.54692	8.44436	9.58389	2.11571	2.259	8.10734	8.07651	6.51293	7.06482	up	up	up	up	Domain of unknown function (DUF4378)	Protein TRM32 OS=Arabidopsis thaliana OX=3702 GN=TRM32 PE=2 SV=1	uncharacterized protein LOC18786229 isoform X1 [Prunus persica]
Prupe.2G172800_v2.0.a1	Prupe.2G172800	LOC18786519	95.5618	83.2658	556.521	565.975	655.856	663.776	160.594	166.25	455.732	442.093	335.137	331.997	up	up	up	normal	Pyridoxal-phosphate dependent enzyme	L-3-cyanoalanine synthase 1, mitochondrial OS=Malus domestica OX=3750 GN=CAS1 PE=1 SV=1	L-3-cyanoalanine synthase 1, mitochondrial [Prunus persica]
Prupe.2G175100_v2.0.a1	Prupe.2G175100	LOC18784579	0.969361	0.634713	11.4364	9.91728	2.76602	3.3711	0.480052	0.468843	9.58939	8.81114	4.90291	5.26728	up	up	up	up	Glycosyl hydrolases family 28	Probable polygalacturonase OS=Vitis vinifera OX=29760 GN=GSVIVT00026920001 PE=1 SV=1	probable polygalacturonase [Prunus persica]
Prupe.2G176600_v2.0.a1	Prupe.2G176600	LOC109947183	9.22336	20.7133	111.053	95.4852	81.0801	112.926	7.62874	7.3076	49.6166	49.2411	40.5395	34.1932	up	up	up	up	Heavy-metal-associated domain	Heavy metal-associated isoprenylated plant protein 39 OS=Arabidopsis thaliana OX=3702 GN=HIPP39 PE=2 SV=1	heavy metal-associated isoprenylated plant protein 39 [Prunus persica]
Prupe.2G181900_v2.0.a1	Prupe.2G181900	LOC18785401	3.33646	1.92558	7.38693	7.96676	3.81993	3.14638	2.61168	2.3229	7.68004	8.02672	5.84876	5.89889	up	normal	up	normal	F-box domain	F-box/kelch-repeat protein At3g61590 OS=Arabidopsis thaliana OX=3702 GN=At3g61590 PE=1 SV=1	hypothetical protein PRUPE_2G181900 [Prunus persica]
Prupe.2G182100_v2.0.a1	Prupe.2G182100	LOC18786602	0.864158	0.934921	2.73142	3.07921	2.88472	3.68075	0.81537	1.11042	6.51243	6.4508	6.44273	5.76121	up	up	up	up	--	Uncharacterized protein At5g41620 OS=Arabidopsis thaliana OX=3702 GN=At5g41620 PE=2 SV=2	uncharacterized protein At5g41620 [Prunus persica]
Prupe.2G187000_v2.0.a1	Prupe.2G187000	LOC18787492	3.1723	4.16391	11.0203	10.9117	12.8455	16.166	2.52152	2.42898	10.186	9.45587	8.99086	9.19826	up	up	up	up	60Kd inner membrane protein	Mitochondrial inner membrane protein OXA1-like OS=Arabidopsis thaliana OX=3702 GN=OXA1L PE=2 SV=1	mitochondrial inner membrane protein OXA1-like [Prunus persica]
Prupe.2G190500_v2.0.a1	Prupe.2G190500	LOC18787166	3.88038	4.03337	22.6615	23.4383	17.3936	15.6379	9.48022	9.83572	40.8154	44.9301	42.4124	43.189	up	up	up	up	--	Uncharacterized protein At4g00950 OS=Arabidopsis thaliana OX=3702 GN=At4g00950 PE=2 SV=1	uncharacterized protein At4g00950 isoform X1 [Prunus persica]
Prupe.2G192100_v2.0.a1	Prupe.2G192100	LOC18785028	0.844043	1.36147	152.326	156.869	1.56174	1.71688	4.49894	6.16397	91.2072	95.2469	1.40698	1.30979	up	normal	up	down	Myb-like DNA-binding domain	Transcription factor MYB3 OS=Arabidopsis thaliana OX=3702 GN=MYB3 PE=1 SV=1	myb-related protein 308 [Prunus persica]
Prupe.2G203500_v2.0.a1	Prupe.2G203500	LOC18784851	0.858071	0.29832	36.9834	37.5158	17.6188	15.962	0.29222	0.456432	9.70309	9.27926	8.22552	7.8296	up	up	up	up	EamA-like transporter family	WAT1-related protein At3g30340 OS=Arabidopsis thaliana OX=3702 GN=At3g30340 PE=2 SV=1	WAT1-related protein At3g30340 [Prunus persica]
Prupe.2G205400_v2.0.a1	Prupe.2G205400	LOC18784999	0.365224	0.360688	1.73277	1.68324	2.09138	2.10174	0.404855	0.361349	1.18784	1.74457	1.39602	1.39541	up	up	up	up	PPR repeat family	Pentatricopeptide repeat-containing protein At3g46790, chloroplastic OS=Arabidopsis thaliana OX=3702 GN=CRR2 PE=2 SV=1	pentatricopeptide repeat-containing protein At3g46790, chloroplastic [Prunus persica]
Prupe.2G206100_v2.0.a1	Prupe.2G206100	LOC18786338	0.994077	1.11528	4.57786	4.13821	4.82745	7.04281	1.31972	1.58739	17.2061	17.3045	14.31	14.5732	up	up	up	up	Pectate lyase	Probable pectate lyase 12 OS=Arabidopsis thaliana OX=3702 GN=At3g53190 PE=2 SV=2	probable pectate lyase 5 [Prunus persica]
Prupe.2G209900_v2.0.a1	Prupe.2G209900	LOC18785358	1.64293	0.8174	5.44758	4.43215	7.96624	7.86494	7.93063	8.51291	35.1971	34.2697	21.528	23.5944	up	up	up	up	Transmembrane amino acid transporter protein	Amino acid transporter AVT1C OS=Arabidopsis thaliana OX=3702 GN=AVT1C PE=1 SV=1	vacuolar amino acid transporter 1 [Prunus persica]
Prupe.2G212900_v2.0.a1	Prupe.2G212900	LOC18786779	15.3691	21.6013	51.2683	50.9614	124.78	166.676	14.8919	14.9392	40.7319	38.3125	54.3122	59.7078	up	up	up	up	GATA zinc finger	GATA transcription factor 8 OS=Arabidopsis thaliana OX=3702 GN=GATA8 PE=1 SV=1	GATA transcription factor 8 [Prunus persica]
Prupe.2G213300_v2.0.a1	Prupe.2G213300	LOC18785316	5.60758	5.18862	14.3407	15.1856	17.9457	17.1429	7.42349	7.43297	22.5423	22.0156	18.3214	17.6731	up	up	up	normal	Peptidase family M28	--	endoplasmic reticulum metallopeptidase 1 isoform X1 [Prunus persica]
Prupe.2G216400_v2.0.a1	Prupe.2G216400	LOC18785970	5.6544	4.20254	37.6302	38.4678	15.0897	13.698	3.04711	2.33504	9.73173	8.92678	9.86736	9.18524	up	up	up	up	Amino-transferase class IV	--	hypothetical protein PRUPE_2G216400 [Prunus persica]
Prupe.2G219400_v2.0.a1	Prupe.2G219400	LOC18786901	1.75147	1.21587	11.1818	11.6499	4.49259	3.49151	5.64756	6.05244	20.027	21.1499	15.2802	13.4537	up	normal	up	normal	Amino-transferase class IV	--	uncharacterized protein LOC18786901 [Prunus persica]
Prupe.2G222100_v2.0.a1	Prupe.2G222100	LOC18786248	0.477718	0.457527	4.69212	4.30307	4.24867	4.62595	1.33752	1.10976	4.43848	4.64353	3.55239	3.64267	up	up	up	up	--	--	cingulin-like protein 1 [Prunus persica]
Prupe.2G227200_v2.0.a1	Prupe.2G227200	LOC18784986	13.0033	15.7914	72.6279	70.6408	78.8162	95.5091	6.32622	9.12206	266.941	269.773	419.411	432.328	up	up	up	up	Plant protein 1589 of unknown function (A_thal_3526)	--	uncharacterized protein LOC18784986 [Prunus persica]
Prupe.2G230000_v2.0.a1	Prupe.2G230000	LOC18785148	1.16773	0.745582	23.4969	25.1823	31.5489	33.4389	0.176467	0	5.92164	5.63253	6.10063	4.33262	up	up	up	up	--	Transcription factor bHLH103 OS=Arabidopsis thaliana OX=3702 GN=BHLH103 PE=1 SV=1	transcription factor bHLH111 isoform X1 [Prunus persica]
Prupe.2G231100_v2.0.a1	Prupe.2G231100	LOC18787549	2.58827	2.56465	6.48577	6.49015	9.04786	8.82997	2.53163	2.39232	7.22181	7.02064	5.98148	6.92407	up	up	up	up	IKI3 family	Elongator complex protein 1 OS=Arabidopsis thaliana OX=3702 GN=ELP1 PE=1 SV=1	elongator complex protein 1 [Prunus persica]
Prupe.2G231400_v2.0.a1	Prupe.2G231400	LOC18786332	17.5329	9.75891	37.52	38.7956	16.2685	12.1759	9.59333	10.1864	33.7519	30.058	22.6069	19.4546	up	normal	up	normal	--	--	39S ribosomal protein L46, mitochondrial [Prunus persica]
Prupe.2G233200_v2.0.a1	Prupe.2G233200	LOC18785180	2.16557	1.56615	6.1704	5.45861	4.1131	3.83649	1.46096	1.70762	10.5162	10.6102	6.48176	6.19253	up	normal	up	up	--	--	uncharacterized protein LOC18785180 [Prunus persica]
Prupe.2G239600_v2.0.a1	Prupe.2G239600	LOC18785627	6.05431	8.03857	19.7524	18.9482	13.829	18.9168	9.12248	8.59247	26.6112	25.7235	23.6282	24.0946	up	normal	up	up	Enoyl-(Acyl carrier protein) reductase	Tropinone reductase homolog At5g06060 OS=Arabidopsis thaliana OX=3702 GN=At5g06060 PE=2 SV=1	tropinone reductase homolog At5g06060 [Prunus persica]
Prupe.2G240800_v2.0.a1	Prupe.2G240800	LOC18785402	55.7527	42.9202	237.108	244.102	134.832	117.603	31.7277	31.8903	197.7	189.198	126.058	127.53	up	up	up	up	Amino acid kinase family	Delta-1-pyrroline-5-carboxylate synthase OS=Actinidia deliciosa OX=3627 PE=2 SV=1	delta-1-pyrroline-5-carboxylate synthase [Prunus persica]
Prupe.2G241500_v2.0.a1	Prupe.2G241500	LOC18785265	5.2893	4.95179	36.6441	36.1972	16.0939	15.0589	4.0399	4.3921	75.2291	74.7899	27.6213	28.1461	up	up	up	up	Protein DA1	Protein DA1-related 2 OS=Arabidopsis thaliana OX=3702 GN=DAR2 PE=1 SV=1	protein DA1-related 2 isoform X1 [Prunus persica]
Prupe.2G241700_v2.0.a1	Prupe.2G241700	LOC18784831	3.0868	4.13215	24.2019	22.719	10.4999	11.486	1.25384	1.53572	14.2493	13.1006	9.31106	9.41009	up	up	up	up	Associated with HOX	BEL1-like homeodomain protein 9 OS=Arabidopsis thaliana OX=3702 GN=BLH9 PE=1 SV=1	BEL1-like homeodomain protein 9 [Prunus persica]
Prupe.2G243200_v2.0.a1	Prupe.2G243200	LOC18785340	7.48453	8.55613	41.2688	44.0117	35.7209	41.0311	5.18286	6.19664	17.0152	15.8294	20.9199	21.3548	up	up	up	up	--	--	uncharacterized protein LOC18785340 [Prunus persica]
Prupe.2G244000_v2.0.a1	Prupe.2G244000	LOC103332726	5.18944	2.52218	18.3919	19.3364	14.1275	9.41422	3.41744	2.24359	17.7513	17.5506	19.7192	16.6032	up	up	up	up	RING-variant domain	--	PREDICTED: uncharacterized protein LOC103332726 [Prunus mume]
Prupe.2G246400_v2.0.a1	Prupe.2G246400	LOC18786352	34.4028	28.3663	115.531	119.006	116.966	108.445	15.5296	15.9293	56.3833	55.4961	48.2733	51.6901	up	up	up	up	Mitochondrial carrier protein	Peroxisomal nicotinamide adenine dinucleotide carrier OS=Arabidopsis thaliana OX=3702 GN=PXN PE=1 SV=1	peroxisomal nicotinamide adenine dinucleotide carrier [Prunus persica]
Prupe.2G247800_v2.0.a1	Prupe.2G247800	LOC18784874	1.05254	0.541464	20.204	21.4943	53.21	49.7075	0.951343	0.964079	3.53855	2.38725	5.33714	4.94195	up	up	up	up	Transmembrane amino acid transporter protein	Auxin transporter-like protein 2 OS=Medicago truncatula OX=3880 GN=LAX2 PE=2 SV=1	auxin transporter-like protein 2 [Prunus persica]
Prupe.2G249100_v2.0.a1	Prupe.2G249100	LOC18785088	37.9984	34.631	285.003	281.715	183.515	179.887	45.6809	48.7891	509.853	488.779	240.468	245.717	up	up	up	up	Cytochrome P450	Cytochrome P450 90A1 OS=Arabidopsis thaliana OX=3702 GN=CYP90A1 PE=1 SV=1	hypothetical protein PRUPE_2G249100 [Prunus persica]
Prupe.2G249800_v2.0.a1	Prupe.2G249800	LOC18787260	10.6562	21.8444	46.6595	49.8798	33.4141	47.6375	8.52407	8.23091	32.7981	34.1662	35.33	35.9631	up	normal	up	up	Early Flowering 4 domain	Protein EARLY FLOWERING 4 OS=Arabidopsis thaliana OX=3702 GN=ELF4 PE=1 SV=1	protein EARLY FLOWERING 4 [Prunus persica]
Prupe.2G251300_v2.0.a1	Prupe.2G251300	LOC18784618	1.98527	2.12621	9.62209	9.09552	11.4992	9.6195	2.55413	2.138	9.32902	8.81701	8.47261	8.52962	up	up	up	up	Anaphase-promoting complex subunit 4 WD40 domain	--	uncharacterized protein LOC18784618 isoform X2 [Prunus persica]
Prupe.2G256500_v2.0.a1	Prupe.2G256500	LOC18787095	2.72358	2.26797	10.1009	9.2747	6.79172	6.13918	1.55138	1.75372	9.37017	8.33559	7.88863	8.06109	up	up	up	up	Autophagy-related protein 27	--	uncharacterized protein LOC18787095 [Prunus persica]
Prupe.2G258300_v2.0.a1	Prupe.2G258300	LOC18785132	23.3692	23.2676	68.6146	71.0184	24.3907	19.5249	13.1718	9.60836	46.8449	67.1909	32.3633	33.6968	up	normal	up	up	Heavy-metal-associated domain	Heavy metal-associated isoprenylated plant protein 33 OS=Arabidopsis thaliana OX=3702 GN=HIPP33 PE=2 SV=1	copper transport protein ATX1 [Prunus persica]
Prupe.2G259300_v2.0.a1	Prupe.2G259300	LOC18785330	2.13039	2.12557	7.00541	7.18349	11.2455	9.94336	1.44166	1.03321	3.45412	3.09764	6.15015	6.51749	up	up	up	up	Transmembrane amino acid transporter protein	Amino acid transporter AVT6C OS=Arabidopsis thaliana OX=3702 GN=AVT6C PE=2 SV=1	sodium-coupled neutral amino acid transporter 5 [Prunus persica]
Prupe.2G260800_v2.0.a1	Prupe.2G260800	LOC18787098	21.2454	20.0789	169.22	178.165	83.4175	87.8863	2.3222	2.64156	7.73594	7.81945	10.1134	10.5274	up	up	up	up	Peroxidase	Peroxidase 4 OS=Vitis vinifera OX=29760 GN=GSVIVT00023967001 PE=1 SV=1	peroxidase P7 [Prunus persica]
Prupe.2G263200_v2.0.a1	Prupe.2G263200	LOC18785187	2.09976	1.56685	5.04381	4.67159	6.81745	6.60646	1.02254	1.01035	3.39427	3.06715	3.7596	3.71548	up	up	up	up	K+ potassium transporter	Potassium transporter 2 OS=Arabidopsis thaliana OX=3702 GN=POT2 PE=1 SV=2	potassium transporter 2 [Prunus persica]
Prupe.2G263900_v2.0.a1	Prupe.2G263900	LOC18784995	84.2485	49.5635	1463.04	1478.48	16.039	12.3804	71.0145	75.6137	538.295	527.286	10.509	8.35006	up	down	up	down	Chalcone-flavanone isomerase	Probable chalcone--flavonone isomerase 3 OS=Arabidopsis thaliana OX=3702 GN=CHI3 PE=1 SV=1	probable chalcone--flavonone isomerase 3 [Prunus persica]
Prupe.2G265200_v2.0.a1	Prupe.2G265200	--	23.4703	21.2286	77.3033	75.0554	45.1314	29.9586	30.211	26.3228	67.6213	85.513	58.885	57.194	up	normal	up	normal	--	Ubiquinol-cytochrome c reductase complex 6.7 kDa protein OS=Solanum tuberosum OX=4113 PE=1 SV=2	hypothetical protein PRUPE_2G265200 [Prunus persica]
Prupe.2G266000_v2.0.a1	Prupe.2G266000	LOC18787715	0.303312	0.500966	1.56331	2.10073	3.25541	3.71991	0.783802	0.861428	3.71109	4.05262	5.55851	5.76868	up	up	up	up	KIP1-like protein	Protein NETWORKED 4A OS=Arabidopsis thaliana OX=3702 GN=NET4A PE=2 SV=1	protein NETWORKED 4B [Prunus persica]
Prupe.2G267900_v2.0.a1	Prupe.2G267900	LOC18787450	1.56802	1.57369	4.97691	5.43478	5.60629	5.04169	1.68814	1.55707	6.85092	6.01761	5.96798	6.30962	up	up	up	up	Tetratricopeptide repeat	--	SET and MYND domain-containing protein 4 isoform X1 [Prunus persica]
Prupe.2G274400_v2.0.a1	Prupe.2G274400	LOC18785733	0	0	4.08248	3.93101	5.3507	5.2899	1.00065	0.366267	5.45949	4.54071	17.9992	16.0537	up	up	up	up	Expansin C-terminal domain	Expansin-B15 OS=Oryza sativa subsp. japonica OX=39947 GN=EXPB15 PE=3 SV=2	expansin-B15 [Prunus persica]
Prupe.2G274500_v2.0.a1	Prupe.2G274500	LOC18785354	64.5803	41.116	206.883	213.784	107.56	78.8837	69.0977	69.3798	202.671	196.603	150.247	141.91	up	normal	up	normal	Zinc-binding dehydrogenase	--	uncharacterized protein LOC18785354 [Prunus persica]
Prupe.2G277700_v2.0.a1	Prupe.2G277700	LOC18786175	13.5524	17.8013	52.7098	45.4981	46.0348	51.4276	13.3602	13.874	45.0749	44.1471	57.5072	51.0729	up	up	up	up	--	BAG family molecular chaperone regulator 7 OS=Arabidopsis thaliana OX=3702 GN=BAG7 PE=1 SV=1	BAG family molecular chaperone regulator 7 [Prunus persica]
Prupe.2G277900_v2.0.a1	Prupe.2G277900	LOC18784736	3.14336	2.31736	9.87972	10.261	3.65083	3.95121	0.505575	0.457636	1.98307	2.25853	2.57332	3.37667	up	normal	up	up	Glycosyl hydrolases family 32 N-terminal domain	Acid beta-fructofuranosidase 1, vacuolar OS=Rosa hybrid cultivar OX=128735 PE=1 SV=1	acid beta-fructofuranosidase 1, vacuolar [Prunus persica]
Prupe.2G279700_v2.0.a1	Prupe.2G279700	LOC18787621	8.35585	5.84333	24.152	22.7339	27.783	28.866	8.28156	6.39966	26.6018	27.0639	30.757	29.835	up	up	up	up	Plant invertase/pectin methylesterase inhibitor	21 kDa protein OS=Daucus carota OX=4039 PE=2 SV=1	21 kDa protein [Prunus persica]
Prupe.2G280800_v2.0.a1	Prupe.2G280800	LOC18785063	17.2741	17.9753	142.26	146.993	76.9509	94.0473	8.75978	9.63191	45.793	40.134	61.0443	63.555	up	up	up	up	Phosphate-induced protein 1 conserved region	Protein EXORDIUM-like 3 OS=Arabidopsis thaliana OX=3702 GN=EXL3 PE=2 SV=1	protein EXORDIUM-like 3 [Prunus persica]
Prupe.2G281700_v2.0.a1	Prupe.2G281700	LOC18785324	0.398765	0.634539	1.91889	2.27965	1.78922	1.80484	0.483742	0.645619	3.19066	3.44728	2.99141	3.41861	up	up	up	up	--	--	uncharacterized protein LOC18785324 isoform X1 [Prunus persica]
Prupe.2G285300_v2.0.a1	Prupe.2G285300	LOC18787620	3.75433	3.49915	9.13469	9.95869	18.9077	20.9002	4.98053	5.48189	16.8314	17.1189	19.7895	22.7752	up	up	up	up	Alpha-L-fucosidase	Alpha-L-fucosidase 1 OS=Arabidopsis thaliana OX=3702 GN=FUC1 PE=1 SV=2	alpha-L-fucosidase 1 [Prunus persica]
Prupe.2G286800_v2.0.a1	Prupe.2G286800	LOC18786361	0.103511	0.207799	3.26505	2.37387	0.761626	0.75272	0.518051	0.304376	8.91657	8.5853	2.98568	3.32876	up	normal	up	up	2OG-Fe(II) oxygenase superfamily	Gibberellin 20 oxidase 2 OS=Arabidopsis thaliana OX=3702 GN=GA20OX2 PE=2 SV=1	gibberellin 20 oxidase 1-D [Prunus persica]
Prupe.2G287400_v2.0.a1	Prupe.2G287400	LOC18784966	0.443863	0.521958	8.62967	7.96593	11.5834	16.2649	0.496289	0.799623	17.216	17.1393	15.714	18.2159	up	up	up	up	Domain of unknown function (DUF4378)	--	uncharacterized protein LOC18784966 isoform X1 [Prunus persica]
Prupe.2G288700_v2.0.a1	Prupe.2G288700	LOC18787029	0.36403	0.238191	4.10783	4.53921	2.35436	2.98517	0.310674	0.284659	2.07472	2.01939	1.23983	0.802435	up	up	up	up	PPR repeat	Pentatricopeptide repeat-containing protein At2g22410, mitochondrial OS=Arabidopsis thaliana OX=3702 GN=PCMP-E28 PE=2 SV=1	pentatricopeptide repeat-containing protein At2g22410, mitochondrial [Prunus persica]
Prupe.2G295300_v2.0.a1	Prupe.2G295300	LOC18784626	27.4993	28.3794	1923.53	1996.69	470.538	543.17	11.3651	10.4923	124.621	115.491	200.034	197.879	up	up	up	up	PAR1 protein	--	hypothetical protein PRUPE_2G295300 [Prunus persica]
Prupe.2G300200_v2.0.a1	Prupe.2G300200	LOC18787271	2.04756	1.64843	9.35357	10.4313	7.70954	7.0853	1.23579	1.19165	7.8675	7.7313	6.18036	6.15097	up	up	up	up	Protein tyrosine and serine/threonine kinase	Probable receptor-like protein kinase At5g24010 OS=Arabidopsis thaliana OX=3702 GN=At5g24010 PE=1 SV=1	probable receptor-like protein kinase At5g24010 [Prunus persica]
Prupe.2G307900_v2.0.a1	Prupe.2G307900	LOC18787731	0.577184	0.751733	2.34976	1.84261	2.95171	2.92006	0.504451	0.38126	1.17583	1.41093	0.940064	1.43621	up	up	up	normal	PPR repeat family	Pentatricopeptide repeat-containing protein At3g53360, mitochondrial OS=Arabidopsis thaliana OX=3702 GN=PCMP-E86 PE=2 SV=1	pentatricopeptide repeat-containing protein At3g57430, chloroplastic [Prunus persica]
Prupe.2G309900_v2.0.a1	Prupe.2G309900	LOC18785058	0.685721	0.738706	1.75002	1.92371	3.5858	4.32005	0.617562	0.785636	2.7255	2.58887	2.62124	2.54211	up	up	up	up	JmjC domain, hydroxylase	Lysine-specific demethylase JMJ25 OS=Arabidopsis thaliana OX=3702 GN=JMJ25 PE=1 SV=1	uncharacterized protein LOC18785058 isoform X1 [Prunus persica]
Prupe.2G310700_v2.0.a1	Prupe.2G310700	LOC18787434	3.54878	4.08967	12.4634	12.4933	10.4648	11.3437	3.59692	3.5199	15.9723	13.4812	12.8902	13.1663	up	up	up	up	WS/DGAT C-terminal domain	O-acyltransferase WSD1 OS=Arabidopsis thaliana OX=3702 GN=WSD1 PE=2 SV=1	O-acyltransferase WSD1 isoform X2 [Prunus persica]
Prupe.2G310900_v2.0.a1	Prupe.2G310900	LOC18785315	43.1797	43.6343	199.452	221.565	58.7917	64.058	16.6133	16.504	155.779	158.608	57.6835	62.8674	up	normal	up	up	CCT motif	Putative zinc finger protein CONSTANS-LIKE 11 OS=Arabidopsis thaliana OX=3702 GN=COL11 PE=1 SV=2	uncharacterized protein LOC18785315 [Prunus persica]
Prupe.2G313400_v2.0.a1	Prupe.2G313400	LOC18784586	10.2211	10.6818	32.5376	28.0274	21.5586	22.1599	11.4305	12.7525	40.0117	36.9409	37.9993	37.2214	up	normal	up	up	Ribosomal protein L9, N-terminal domain	--	uncharacterized protein LOC18784586 isoform X1 [Prunus persica]
Prupe.2G315100_v2.0.a1	Prupe.2G315100	LOC18784901	4.4824	3.67465	10.3527	10.5695	14.8402	12.6142	2.61675	1.95665	6.0019	6.18596	8.77403	8.63923	up	up	up	up	OPT oligopeptide transporter protein	Oligopeptide transporter 6 OS=Arabidopsis thaliana OX=3702 GN=OPT6 PE=2 SV=1	oligopeptide transporter 6 [Prunus persica]
Prupe.2G316600_v2.0.a1	Prupe.2G316600	LOC18784769	6.55764	3.70378	315.814	321.29	193.717	195.105	1.42396	1.46477	66.0625	60.8894	115.32	121.374	up	up	up	up	Homeodomain	Homeobox-leucine zipper protein HOX6 OS=Oryza sativa subsp. indica OX=39946 GN=HOX6 PE=2 SV=2	homeobox-leucine zipper protein ATHB-12 [Prunus persica]
Prupe.2G319000_v2.0.a1	Prupe.2G319000	LOC18786418	8.49401	9.10267	55.0663	55.6	22.1552	21.936	2.12206	2.46753	44.6274	42.4221	74.316	76.5318	up	normal	up	up	Late embryogenesis abundant protein	NDR1/HIN1-like protein 26 OS=Arabidopsis thaliana OX=3702 GN=NHL26 PE=2 SV=1	hypothetical protein PRUPE_2G319000 [Prunus persica]
Prupe.2G319700_v2.0.a1	Prupe.2G319700	LOC18784868	30.0193	22.2933	111.399	111.578	117.577	92.4152	12.1072	11.5392	72.5798	71.0698	76.2666	80.296	up	up	up	up	O-methyltransferase domain	Caffeic acid 3-O-methyltransferase OS=Prunus dulcis OX=3755 GN=COMT1 PE=2 SV=1	caffeic acid 3-O-methyltransferase [Prunus persica]
Prupe.2G329900_v2.0.a1	Prupe.2G329900	LOC18784707	14.1264	18.5278	63.081	57.7795	40.5891	43.7471	12.0404	11.9679	44.6804	47.0163	33.9434	32.5561	up	up	up	up	Ribosomal protein S5, C-terminal domain	30S ribosomal protein S5, chloroplastic OS=Guillardia theta OX=55529 GN=rps5 PE=3 SV=1	uncharacterized protein LOC18784707 isoform X1 [Prunus persica]
Prupe.2G330100_v2.0.a1	Prupe.2G330100	LOC18786285	1.60493	0.936924	6.59961	4.95734	3.08842	3.22342	2.65618	2.06396	13.8674	12.7331	12.3943	11.6527	up	normal	up	up	BT1 family	Probable folate-biopterin transporter 7 OS=Arabidopsis thaliana OX=3702 GN=At1g64890 PE=2 SV=1	probable folate-biopterin transporter 7 [Prunus persica]
Prupe.3G002500_v2.0.a1	Prupe.3G002500	LOC18788011	0.67113	0.656981	2.52662	3.72047	3.49251	2.84837	0.3063	0.701627	3.37669	3.48062	3.57047	3.25467	up	up	up	up	Glycosyl hydrolases family 28	Probable polygalacturonase OS=Vitis vinifera OX=29760 GN=GSVIVT00026920001 PE=1 SV=1	probable polygalacturonase [Prunus persica]
Prupe.3G002600_v2.0.a1	Prupe.3G002600	LOC18788014	3.20219	3.92333	11.7248	13.1899	7.52981	4.38243	2.65226	2.79392	9.67694	10.3215	9.06834	7.29748	up	normal	up	up	Ribosomal protein L7Ae/L30e/S12e/Gadd45 family	--	uncharacterized protein LOC18788014 [Prunus persica]
Prupe.3G003400_v2.0.a1	Prupe.3G003400	LOC18788012	2.08018	1.81904	7.66271	7.13596	10.7851	8.65316	3.10469	3.1888	11.4538	10.6546	8.77515	9.51055	up	up	up	up	rRNA processing/ribosome biogenesis	--	proline-, glutamic acid- and leucine-rich protein 1 isoform X1 [Prunus persica]
Prupe.3G004200_v2.0.a1	Prupe.3G004200	LOC18788031	0.7677	0.651013	2.28959	2.60358	3.14223	2.98793	0.552551	0.394415	2.72397	2.93424	2.76157	2.54763	up	up	up	up	WD domain, G-beta repeat	--	uncharacterized protein LOC18788031 isoform X1 [Prunus persica]
Prupe.3G006300_v2.0.a1	Prupe.3G006300	LOC18788093	6.67142	7.56277	43.0822	40.8498	27.6452	32.5034	1.35423	1.53343	24.7775	22.0258	10.1839	9.89817	up	up	up	up	Myb-like DNA-binding domain	Transcription factor MYB2 OS=Oryza sativa subsp. japonica OX=39947 GN=MYB2 PE=2 SV=1	transcription factor MYB108 [Prunus persica]
Prupe.3G010700_v2.0.a1	Prupe.3G010700	LOC18788087	1.28185	1.12589	4.02906	3.20755	2.05946	1.82601	0.92353	0.942068	2.75483	2.76069	1.7896	2.13111	up	normal	up	normal	PPR repeat family	Pentatricopeptide repeat-containing protein At1g02370, mitochondrial OS=Arabidopsis thaliana OX=3702 GN=At1g02370 PE=2 SV=1	pentatricopeptide repeat-containing protein At1g02370, mitochondrial [Prunus persica]
Prupe.3G012200_v2.0.a1	Prupe.3G012200	LOC109948158	387.892	350.919	2256.51	2108.62	1042.82	1027.32	490.94	487.191	1920.1	1873.69	1487.42	1464.62	up	up	up	up	DJ-1/PfpI family	Protein DJ-1 homolog D OS=Arabidopsis thaliana OX=3702 GN=DJ1D PE=1 SV=1	protein DJ-1 homolog D-like [Prunus persica]
Prupe.3G012300_v2.0.a1	Prupe.3G012300	LOC109948159	5.86391	9.00459	35.489	37.7408	21.6488	16.6529	1.22672	0.698929	3.26822	6.81396	5.65784	3.91379	up	up	up	up	DJ-1/PfpI family	Protein DJ-1 homolog D OS=Arabidopsis thaliana OX=3702 GN=DJ1D PE=1 SV=1	protein DJ-1 homolog D-like isoform X2 [Prunus persica]
Prupe.3G012400_v2.0.a1	Prupe.3G012400	LOC109948161	236.56	307.405	1264.71	1285.7	624.782	713.122	62.2646	59.1086	531.536	503.388	447.55	447.543	up	normal	up	up	DJ-1/PfpI family	Protein DJ-1 homolog D OS=Arabidopsis thaliana OX=3702 GN=DJ1D PE=1 SV=1	protein DJ-1 homolog D-like [Prunus persica]
Prupe.3G012600_v2.0.a1	Prupe.3G012600	--	60.1994	92.2979	371.449	340.606	170.445	199.757	65.2417	65.3963	669.954	656.274	542.359	546.181	up	normal	up	up	DJ-1/PfpI family	Protein DJ-1 homolog D OS=Arabidopsis thaliana OX=3702 GN=DJ1D PE=1 SV=1	hypothetical protein PRUPE_3G012600 [Prunus persica]
Prupe.3G012800_v2.0.a1	Prupe.3G012800	LOC109947909	286.532	254.508	1238.09	1344.23	654.085	586.237	91.7848	86.9589	583.261	552.853	433.958	448.363	up	normal	up	up	DJ-1/PfpI family	Protein DJ-1 homolog D OS=Arabidopsis thaliana OX=3702 GN=DJ1D PE=1 SV=1	protein DJ-1 homolog D-like [Prunus persica]
Prupe.3G012900_v2.0.a1	Prupe.3G012900	LOC109947908	77.8335	59.9501	740.595	643.932	305.006	261.741	29.7444	28.4492	153.411	157.452	126.429	137.993	up	up	up	up	DJ-1/PfpI family	Protein DJ-1 homolog D OS=Arabidopsis thaliana OX=3702 GN=DJ1D PE=1 SV=1	protein DJ-1 homolog D-like [Prunus persica]
Prupe.3G014600_v2.0.a1	Prupe.3G014600	LOC18783929	0.088608	0	0.547814	0.579555	0.927211	0.742274	0.126105	0.225182	0.973366	0.831683	0.735908	0.934023	up	up	up	up	Regulator of chromosome condensation (RCC1) repeat	PH, RCC1 and FYVE domains-containing protein 1 OS=Arabidopsis thaliana OX=3702 GN=PRAF1 PE=1 SV=1	uncharacterized protein LOC18783929 [Prunus persica]
Prupe.3G018500_v2.0.a1	Prupe.3G018500	LOC18781647	41.0584	39.9735	128.565	130.507	78.226	81.6848	26.5359	26.0877	106.471	104.302	88.5955	89.136	up	normal	up	up	GDP-fucose protein O-fucosyltransferase	Protein MANNAN SYNTHESIS-RELATED 1 OS=Arabidopsis thaliana OX=3702 GN=MSR1 PE=2 SV=1	uncharacterized protein At1g04910 [Prunus persica]
Prupe.3G019800_v2.0.a1	Prupe.3G019800	LOC18781755	2.23665	2.26993	7.25748	6.02768	6.75184	6.49494	3.00299	2.62368	8.50849	8.54413	6.67106	6.46466	up	up	up	normal	CCT motif	GATA transcription factor 24 OS=Arabidopsis thaliana OX=3702 GN=GATA24 PE=1 SV=2	GATA transcription factor 24 isoform X1 [Prunus persica]
Prupe.3G020600_v2.0.a1	Prupe.3G020600	LOC18782213	3.64907	3.42632	12.4438	13.4179	7.58648	9.16447	4.66522	5.3526	14.1686	14.342	26.67	24.5965	up	normal	up	up	Galactose oxidase, central domain	F-box/kelch-repeat protein At1g51550 OS=Arabidopsis thaliana OX=3702 GN=At1g51550 PE=2 SV=1	F-box/kelch-repeat protein At1g51550 [Prunus persica]
Prupe.3G020800_v2.0.a1	Prupe.3G020800	LOC18782126	8.45937	7.71945	23.9697	23.3991	18.9883	16.6485	6.91421	7.98355	20.7617	18.8687	18.3233	18.0202	up	normal	up	normal	--	Uncharacterized membrane protein At1g16860 OS=Arabidopsis thaliana OX=3702 GN=At1g16860 PE=1 SV=1	uncharacterized membrane protein At1g16860 [Prunus persica]
Prupe.3G026100_v2.0.a1	Prupe.3G026100	LOC18781706	9.28899	7.61643	20.4234	21.8527	31.33	30.6527	5.61065	6.10377	25.6974	24.36	28.9707	30.2535	up	up	up	up	Squalene-hopene cyclase C-terminal domain	Cycloartenol synthase OS=Betula platyphylla OX=78630 GN=CASBPX1 PE=1 SV=1	cycloartenol synthase isoform X1 [Prunus persica]
Prupe.3G027400_v2.0.a1	Prupe.3G027400	LOC18781980	9.14329	11.6926	30.9324	32.1207	26.2529	31.1826	6.53925	7.31105	57.3029	54.5902	49.2677	53.3759	up	up	up	up	MYB-CC type transfactor, LHEQLE motif	Myb family transcription factor PHL6 OS=Arabidopsis thaliana OX=3702 GN=PHL6 PE=2 SV=1	myb family transcription factor PHL6 [Prunus persica]
Prupe.3G032200_v2.0.a1	Prupe.3G032200	LOC18784492	0.952948	1.38209	11.3535	9.80707	6.25738	6.43975	0.744872	0.843675	5.54779	5.74816	7.84586	8.20439	up	up	up	up	Subtilase family	Subtilisin-like protease SBT1.5 OS=Arabidopsis thaliana OX=3702 GN=SBT1.5 PE=2 SV=1	subtilisin-like protease SBT1.5 [Prunus persica]
Prupe.3G034500_v2.0.a1	Prupe.3G034500	LOC18782833	8.92432	8.35348	26.3897	25.5455	44.2466	44.8282	9.37064	8.9495	26.8705	25.8822	49.6651	51.3444	up	up	up	up	SacI homology domain	Phosphoinositide phosphatase SAC2 OS=Arabidopsis thaliana OX=3702 GN=SAC2 PE=2 SV=1	phosphoinositide phosphatase SAC2 [Prunus persica]
Prupe.3G036300_v2.0.a1	Prupe.3G036300	LOC18784004	13.3744	13.3068	34.7954	34.9164	41.3775	42.8074	8.05162	8.08818	28.6105	25.8075	21.2553	22.2062	up	up	up	up	Elongation factor Tu GTP binding domain	110 kDa U5 small nuclear ribonucleoprotein component CLO OS=Arabidopsis thaliana OX=3702 GN=CLO PE=1 SV=1	110 kDa U5 small nuclear ribonucleoprotein component CLO [Prunus persica]
Prupe.3G037200_v2.0.a1	Prupe.3G037200	LOC18782817	12.9043	8.9428	32.7502	32.659	45.9604	44.6901	54.6606	59.8036	163.963	158.911	202.037	204.294	up	up	up	up	FMN-dependent dehydrogenase	Peroxisomal (S)-2-hydroxy-acid oxidase GLO4 OS=Arabidopsis thaliana OX=3702 GN=GLO4 PE=2 SV=1	hypothetical protein PRUPE_3G037200 [Prunus persica]
Prupe.3G038900_v2.0.a1	Prupe.3G038900	LOC18784334	22.3825	16.0914	85.1618	87.1904	66.3278	67.1917	22.8913	21.8856	77.595	71.1974	59.1856	62.7342	up	up	up	up	Protein of unknown function (DUF1677)	--	uncharacterized protein LOC18784334 [Prunus persica]
Prupe.3G040900_v2.0.a1	Prupe.3G040900	LOC18783431	0.472426	0.253017	3.99536	4.32323	2.50985	2.49192	0.053106	0.015322	0.71321	0.646356	0.194777	0.529112	up	up	up	--	Domain of unknown function (DUF4220)	--	uncharacterized protein LOC18783431 [Prunus persica]
Prupe.3G042100_v2.0.a1	Prupe.3G042100	LOC18782829	0.810248	0.900545	3.91617	5.31653	0.960883	0.50437	0.608395	0.843146	13.2479	12.2387	8.35101	9.19939	up	--	up	up	Myb-like DNA-binding domain	Transcription factor MYB4 OS=Crocosmia x crocosmiiflora OX=1053288 GN=MYB4 PE=2 SV=1	transcription factor MYB114 isoform X2 [Prunus persica]
Prupe.3G042900_v2.0.a1	Prupe.3G042900	LOC18783461	16.7974	17.1688	59.6838	59.0021	49.372	52.9073	14.73	16.7498	54.8553	49.9958	51.7904	53.612	up	up	up	up	Myb-like DNA-binding domain	--	uncharacterized protein LOC18783461 isoform X1 [Prunus persica]
Prupe.3G043800_v2.0.a1	Prupe.3G043800	LOC18783445	2.81148	3.27795	8.91294	8.30326	4.0734	4.8855	2.0705	1.88049	5.9102	5.39515	4.1037	3.61357	up	normal	up	normal	Transcription factor regulating root and shoot growth via Pin3	Protein Brevis radix-like 3 OS=Arabidopsis thaliana OX=3702 GN=BRXL3 PE=2 SV=2	protein Brevis radix-like 2 [Prunus persica]
Prupe.3G049300_v2.0.a1	Prupe.3G049300	LOC18783798	2.78149	2.00677	9.5979	9.57764	7.88236	6.76156	4.40235	4.20908	15.6359	16.2037	6.72169	5.72182	up	up	up	normal	TCP-1/cpn60 chaperonin family	Chaperonin CPN60-like 2, mitochondrial OS=Arabidopsis thaliana OX=3702 GN=At3g13860 PE=1 SV=2	chaperonin CPN60-like 2, mitochondrial [Prunus persica]
Prupe.3G049500_v2.0.a1	Prupe.3G049500	LOC18782553	0.434294	0.381059	2.99271	3.00868	4.11266	3.76705	0.670004	0.823074	3.19195	2.4595	2.70099	2.44071	up	up	up	up	Protein tyrosine and serine/threonine kinase	Receptor-like serine/threonine-protein kinase ALE2 OS=Arabidopsis thaliana OX=3702 GN=ALE2 PE=1 SV=1	receptor-like serine/threonine-protein kinase ALE2 isoform X1 [Prunus persica]
Prupe.3G051800_v2.0.a1	Prupe.3G051800	LOC18784501	5.12793	4.94534	16.3631	17.219	7.23779	7.20901	16.3465	17.0228	47.1124	46.3742	24.2299	25.1728	up	normal	up	normal	ABC transporter	ABC transporter C family member 8 OS=Arabidopsis thaliana OX=3702 GN=ABCC8 PE=2 SV=3	ABC transporter C family member 8 [Prunus persica]
Prupe.3G055000_v2.0.a1	Prupe.3G055000	LOC18784382	0.442663	0.233612	11.0705	12.3709	9.60944	10.0413	0.777142	0.428259	19.7975	15.7154	16.0382	16.3681	up	up	up	up	Myo-inositol oxygenase	Inositol oxygenase 1 OS=Arabidopsis thaliana OX=3702 GN=MIOX1 PE=2 SV=1	inositol oxygenase 1 [Prunus persica]
Prupe.3G059900_v2.0.a1	Prupe.3G059900	--	0.98008	0.975637	3.70727	3.29064	9.13867	8.84109	0.459913	0.426918	2.95061	2.83673	1.74178	2.04355	up	up	up	up	ABC-2 type transporter	ABC transporter G family member 36 OS=Arabidopsis thaliana OX=3702 GN=ABCG36 PE=1 SV=1	hypothetical protein PRUPE_3G059900 [Prunus persica]
Prupe.3G064100_v2.0.a1	Prupe.3G064100	LOC18783032	4.62426	3.7575	13.5198	14.1962	9.67611	10.253	5.24477	4.2987	13.5712	13.029	11.8639	11.6789	up	normal	up	normal	--	--	uncharacterized protein LOC18783032 [Prunus persica]
Prupe.3G066300_v2.0.a1	Prupe.3G066300	LOC18782912	5.25306	2.34715	16.8917	18.4811	8.60938	7.16372	3.23014	2.8422	23.4461	23.466	14.4356	13.0267	up	normal	up	up	Sugar (and other) transporter	Probable plastidic glucose transporter 3 OS=Arabidopsis thaliana OX=3702 GN=At1g79820 PE=2 SV=2	probable plastidic glucose transporter 3 isoform X1 [Prunus persica]
Prupe.3G067200_v2.0.a1	Prupe.3G067200	LOC18783598	11.4765	13.1706	29.7604	32.5002	34.1288	36.1996	6.46644	6.80955	26.8745	24.682	33.4509	35.474	up	up	up	up	START domain	Homeobox-leucine zipper protein GLABRA 2 OS=Arabidopsis thaliana OX=3702 GN=GL2 PE=1 SV=3	homeobox-leucine zipper protein GLABRA 2 [Prunus persica]
Prupe.3G067900_v2.0.a1	Prupe.3G067900	LOC18782387	21.0865	24.2546	63.0785	60.3305	40.5544	49.3364	11.135	12.5473	38.1396	38.1351	29.5457	29.9738	up	normal	up	normal	Thioredoxin	Protein disulfide isomerase-like 1-6 OS=Arabidopsis thaliana OX=3702 GN=PDIL1-6 PE=2 SV=1	protein disulfide isomerase-like 1-6 [Prunus persica]
Prupe.3G071400_v2.0.a1	Prupe.3G071400	LOC18783691	1.38094	1.2259	4.91038	5.19563	4.33617	4.00417	1.56381	1.7132	5.05788	4.51937	3.47879	4.00453	up	up	up	normal	PPR repeat family	Pentatricopeptide repeat-containing protein At3g16010 OS=Arabidopsis thaliana OX=3702 GN=At3g16010 PE=2 SV=1	pentatricopeptide repeat-containing protein At3g16010 [Prunus persica]
Prupe.3G072000_v2.0.a1	Prupe.3G072000	LOC18781825	0.169635	0.207069	3.24774	3.48834	0.741393	0.670982	0.018404	0.052511	1.34775	1.4124	0.337681	0.460418	up	normal	up	--	Sulfate permease family	Probable sulfate transporter 3.4 OS=Arabidopsis thaliana OX=3702 GN=SULTR3;4 PE=2 SV=1	hypothetical protein PRUPE_3G072000 [Prunus persica]
Prupe.3G073400_v2.0.a1	Prupe.3G073400	LOC18783644	2.3157	3.25127	10.5228	11.2368	5.57528	6.55776	3.46645	3.82359	13.1717	11.2713	8.53996	8.5399	up	normal	up	normal	Glycosyl-transferase family 4	--	uncharacterized protein LOC18783644 [Prunus persica]
Prupe.3G079000_v2.0.a1	Prupe.3G079000	LOC18783700	11.6048	7.36633	23.6075	24.1052	17.4581	14.8252	3.46574	3.15977	14.5768	13.8867	9.08059	9.76579	up	normal	up	up	Glutaredoxin	Monothiol glutaredoxin-S15, mitochondrial OS=Arabidopsis thaliana OX=3702 GN=GRXS15 PE=1 SV=2	monothiol glutaredoxin-S15, mitochondrial [Prunus persica]
Prupe.3G081200_v2.0.a1	Prupe.3G081200	LOC18783514	0.228871	0.190402	1.63101	1.87499	1.3482	0.749786	0.156306	0.20458	1.37764	1.38237	0.557108	0.238306	up	normal	up	--	Kelch motif	--	F-box/kelch-repeat protein At5g15710 [Prunus persica]
Prupe.3G081600_v2.0.a1	Prupe.3G081600	--	3.55803	2.38686	7.85825	7.95903	6.18972	4.53058	1.87487	1.36447	5.18594	4.23569	4.23349	4.49238	up	normal	up	up	PPR repeat family	Pentatricopeptide repeat-containing protein At3g46790, chloroplastic OS=Arabidopsis thaliana OX=3702 GN=CRR2 PE=2 SV=1	hypothetical protein PRUPE_3G081600 [Prunus persica]
Prupe.3G082100_v2.0.a1	Prupe.3G082100	LOC18783124	2.19083	1.99229	102.596	111.018	112.093	114.1	0.535329	1.53312	39.1329	35.6425	19.524	22.6975	up	up	up	up	Glyoxalase/Bleomycin resistance protein/Dioxygenase superfamily	--	uncharacterized protein LOC18783124 [Prunus persica]
Prupe.3G082300_v2.0.a1	Prupe.3G082300	LOC18782918	0.466219	0.655302	1.78707	1.90244	1.09851	1.39113	0.8361	0.535781	2.43849	2.463	1.62554	1.65519	up	normal	up	normal	PPR repeat family	Pentatricopeptide repeat-containing protein At1g52640, mitochondrial OS=Arabidopsis thaliana OX=3702 GN=At1g52640 PE=2 SV=1	pentatricopeptide repeat-containing protein At1g52640, mitochondrial [Prunus persica]
Prupe.3G085500_v2.0.a1	Prupe.3G085500	LOC18781856	174.369	239.879	569.09	509.639	241.876	268.605	192.943	186.089	878.437	886.652	549.549	545.37	up	normal	up	up	Tetratricopeptide repeat	--	uncharacterized protein LOC18781856 [Prunus persica]
Prupe.3G090300_v2.0.a1	Prupe.3G090300	LOC18782368	3.35554	3.51583	8.37248	9.8643	8.19094	9.00715	2.78727	3.31186	9.97671	10.2939	9.41463	8.25203	up	normal	up	up	MULE transposase domain	Protein FAR1-RELATED SEQUENCE 6 OS=Arabidopsis thaliana OX=3702 GN=FRS6 PE=2 SV=1	protein FAR1-RELATED SEQUENCE 6 [Prunus persica]
Prupe.3G093500_v2.0.a1	Prupe.3G093500	LOC18782632	3.39311	2.80541	22.2665	21.8268	15.9925	12.8374	2.81941	2.67675	21.91	20.9914	12.0723	12.8592	up	up	up	up	Nodulin-like	--	protein NUCLEAR FUSION DEFECTIVE 4 [Prunus persica]
Prupe.3G104300_v2.0.a1	Prupe.3G104300	LOC18783199	1.59598	1.1098	3.83283	3.90174	3.70467	2.99668	1.17638	1.33065	4.64935	4.41156	4.61331	3.99967	up	normal	up	up	--	--	uncharacterized protein LOC18783199 [Prunus persica]
Prupe.3G110100_v2.0.a1	Prupe.3G110100	LOC18783202	17.3557	12.1836	87.3305	95.8538	56.1605	46.7885	6.50583	6.406	31.8266	33.7297	27.7097	27.4804	up	up	up	up	Salt stress response/antifungal	Cysteine-rich repeat secretory protein 38 OS=Arabidopsis thaliana OX=3702 GN=CRRSP38 PE=2 SV=1	cysteine-rich repeat secretory protein 38 [Prunus persica]
Prupe.3G111700_v2.0.a1	Prupe.3G111700	LOC18782788	1.64746	1.038	6.25288	6.25812	5.6156	5.45743	1.60435	1.9905	5.77689	5.87138	5.65416	5.697	up	up	up	up	F-box associated	F-box protein At3g07870 OS=Arabidopsis thaliana OX=3702 GN=At3g07870 PE=2 SV=1	F-box protein At3g07870 [Prunus persica]
Prupe.3G112800_v2.0.a1	Prupe.3G112800	LOC18781716	0.378667	0.452848	1.4717	1.30757	1.53528	1.43409	0.444246	0.475617	1.39135	1.25347	1.33275	1.03563	up	up	up	normal	PPR repeat family	Pentatricopeptide repeat-containing protein At2g41080 OS=Arabidopsis thaliana OX=3702 GN=PCMP-H29 PE=2 SV=2	pentatricopeptide repeat-containing protein At2g41080 [Prunus persica]
Prupe.3G114200_v2.0.a1	Prupe.3G114200	--	0.25708	0.432658	4.20313	3.09639	1.50646	1.77081	40.1253	36.964	145.026	195.449	106.883	99.5741	up	--	up	up	--	--	hypothetical protein PRUPE_3G114200 [Prunus persica]
Prupe.3G127700_v2.0.a1	Prupe.3G127700	LOC18787889	8.23873	13.211	42.2014	39.2299	36.8887	56.4209	6.23	7.00783	44.8674	45.5683	52.9778	55.3342	up	up	up	up	Myb-like DNA-binding domain	Probable transcription factor GLK1 OS=Oryza sativa subsp. japonica OX=39947 GN=GLK1 PE=2 SV=1	transcription activator GLK1 isoform X1 [Prunus persica]
Prupe.3G133700_v2.0.a1	Prupe.3G133700	LOC109948285	5.22942	6.55411	14.6926	16.5336	13.4055	16.2389	13.0246	12.6426	39.5181	38.3522	35.6251	31.9206	up	up	up	normal	Survival protein SurE	--	hypothetical protein PRUPE_3G133700 [Prunus persica]
Prupe.3G133800_v2.0.a1	Prupe.3G133800	LOC18766115	3.53703	5.04038	12.6949	14.2516	17.0767	19.3188	4.4113	3.98215	12.269	11.2809	13.5318	13.8657	up	up	up	up	Double-stranded RNA binding motif	Double-stranded RNA-binding protein 4 OS=Arabidopsis thaliana OX=3702 GN=DBR4 PE=1 SV=1	double-stranded RNA-binding protein 1 isoform X2 [Prunus persica]
Prupe.3G134600_v2.0.a1	Prupe.3G134600	LOC18766020	11.5401	7.95336	29.2934	24.536	16.6124	13.0313	7.15379	8.04198	21.7386	21.7794	13.6026	12.2062	up	normal	up	normal	--	Protein NUCLEAR FUSION DEFECTIVE 6, mitochondrial OS=Arabidopsis thaliana OX=3702 GN=NFD6 PE=3 SV=1	protein NUCLEAR FUSION DEFECTIVE 6, chloroplastic/mitochondrial isoform X4 [Prunus persica]
Prupe.3G134900_v2.0.a1	Prupe.3G134900	LOC109948331	4.28341	8.61196	104.655	105.764	69.4657	98.4831	3.04443	2.30688	17.216	17.084	52.4095	53.7113	up	up	up	up	--	--	GATA zinc finger domain-containing protein 4-like [Prunus persica]
Prupe.3G135700_v2.0.a1	Prupe.3G135700	LOC18766046	0.144116	0.269942	2.66731	2.89095	1.51515	1.73037	0.934057	1.14704	4.34286	3.97994	6.71687	6.2118	up	up	up	up	Ankyrin repeats (3 copies)	--	protein ACCELERATED CELL DEATH 6 isoform X1 [Prunus persica]
Prupe.3G139400_v2.0.a1	Prupe.3G139400	LOC18766010	27.7499	15.4424	123.107	121.361	89.7375	68.4671	33.8342	33.828	131.2	117.049	107.44	106.737	up	up	up	up	Mitochondrial carrier protein	ADP,ATP carrier protein 3, mitochondrial OS=Arabidopsis thaliana OX=3702 GN=AAC3 PE=1 SV=1	ADP,ATP carrier protein 3, mitochondrial [Prunus persica]
Prupe.3G143100_v2.0.a1	Prupe.3G143100	LOC18782569	0.798356	0.535464	2.06285	2.20451	3.63874	3.41365	0.751515	0.549734	2.46508	2.24155	2.71561	3.4636	up	up	up	up	PPR repeat family	Pentatricopeptide repeat-containing protein At3g02330, mitochondrial OS=Arabidopsis thaliana OX=3702 GN=PCMP-E90 PE=2 SV=2	pentatricopeptide repeat-containing protein At3g02330 isoform X2 [Prunus persica]
Prupe.3G143900_v2.0.a1	Prupe.3G143900	LOC18784449	40.5647	44.4154	1206.76	1221.17	1135.69	1458.45	1.50506	0.794079	55.7749	62.828	113.663	120.709	up	up	up	up	Thaumatin family	Thaumatin-like protein 1 OS=Prunus persica OX=3760 PE=2 SV=1	thaumatin-like protein 1 [Prunus persica]
Prupe.3G144000_v2.0.a1	Prupe.3G144000	LOC18782522	143.694	257.699	3569.62	3812.4	3353.37	4566.38	176.494	177.456	6998.63	6569.52	2723.39	2645.63	up	up	up	up	Thaumatin family	Thaumatin-like protein 1 OS=Prunus persica OX=3760 PE=2 SV=1	thaumatin-like protein 1 [Prunus persica]
Prupe.3G144100_v2.0.a1	Prupe.3G144100	LOC18783179	121.922	142.676	2857.14	2968.53	2720.16	3316.14	11.7456	10.6449	847.224	781.918	707.858	706.109	up	up	up	up	Thaumatin family	Thaumatin-like protein 1 OS=Prunus persica OX=3760 PE=2 SV=1	thaumatin-like protein 1 [Prunus persica]
Prupe.3G148300_v2.0.a1	Prupe.3G148300	LOC18781898	363.85	409.964	7344.38	7462.02	4314.13	4538.3	39.0325	35.9216	482.021	454.829	337.436	355.021	up	up	up	up	Thaumatin family	Thaumatin-like protein 1 OS=Prunus persica OX=3760 PE=2 SV=1	thaumatin-like protein 1 [Prunus persica]
Prupe.3G148600_v2.0.a1	Prupe.3G148600	LOC18781663	0.142875	0.12962	2.16494	3.01375	4.04995	3.87697	0.248068	0.070105	1.50317	1.0514	2.32613	2.24653	up	up	up	up	Protein kinase domain	Receptor protein kinase-like protein ZAR1 OS=Arabidopsis thaliana OX=3702 GN=ZAR1 PE=1 SV=1	receptor protein kinase-like protein ZAR1 [Prunus persica]
Prupe.3G151700_v2.0.a1	Prupe.3G151700	LOC18783885	22.6724	15.2878	91.836	99.8104	53.8185	54.694	32.4758	24.851	81.7818	88.2123	46.1476	45.9413	up	up	up	normal	Chaperonin 10 Kd subunit	10 kDa chaperonin, mitochondrial OS=Arabidopsis thaliana OX=3702 GN=CPN10 PE=1 SV=1	10 kDa chaperonin, mitochondrial [Prunus persica]
Prupe.3G155600_v2.0.a1	Prupe.3G155600	LOC18784388	0.416572	0.425784	5.35114	5.6153	3.89134	4.12938	1.09345	0.447426	5.31875	5.08171	10.7561	12.3516	up	up	up	up	Expansin C-terminal domain	Expansin-B3 OS=Arabidopsis thaliana OX=3702 GN=EXPB3 PE=2 SV=2	expansin-B3 [Prunus persica]
Prupe.3G161500_v2.0.a1	Prupe.3G161500	LOC18784368	2.58146	5.65858	460.253	488.739	204.934	310.736	15.4698	13.8192	67.5213	68.5486	158.696	184.871	up	up	up	up	Gibberellin regulated protein	Protein RSI-1 OS=Solanum lycopersicum OX=4081 GN=RSI-1 PE=2 SV=1	protein RSI-1 [Prunus persica]
Prupe.3G162600_v2.0.a1	Prupe.3G162600	LOC18782704	0.838967	1.78858	6.15601	7.67752	3.50794	3.99373	0.531009	0.989176	8.08028	7.71878	3.26853	5.12093	up	normal	up	up	--	--	uncharacterized protein At4g22758 [Prunus persica]
Prupe.3G164900_v2.0.a1	Prupe.3G164900	LOC18783097	1.54829	1.79592	8.04954	9.43924	4.40548	5.0404	3.24033	4.32917	22.9222	21.4234	10.7855	10.2338	up	up	up	up	Ion transport protein	Potassium channel SKOR OS=Arabidopsis thaliana OX=3702 GN=SKOR PE=1 SV=1	potassium channel SKOR [Prunus persica]
Prupe.3G165000_v2.0.a1	Prupe.3G165000	LOC18784322	3.9504	3.93136	13.2431	14.1123	14.1022	13.5075	4.0408	4.15091	12.2019	11.9275	10.979	10.8799	up	up	up	up	ThiF family	Ubiquitin-like modifier-activating enzyme 5 OS=Oryza sativa subsp. japonica OX=39947 GN=Os02g0506500 PE=2 SV=1	tRNA threonylcarbamoyladenosine dehydratase [Prunus persica]
Prupe.3G168100_v2.0.a1	Prupe.3G168100	LOC18782923	27.0681	26.5908	283.16	267.136	237.79	210.816	4.79617	4.70595	171.59	159.021	171.967	159.361	up	up	up	up	D-isomer specific 2-hydroxyacid dehydrogenase, NAD binding domain	D-3-phosphoglycerate dehydrogenase 2, chloroplastic OS=Arabidopsis thaliana OX=3702 GN=PGDH2 PE=1 SV=2	D-3-phosphoglycerate dehydrogenase 2, chloroplastic [Prunus persica]
Prupe.3G169400_v2.0.a1	Prupe.3G169400	LOC18782404	53.9071	47.9659	145.319	147.031	116.656	114.113	51.7319	53.3784	138.487	139.541	93.8431	96.7391	up	normal	up	normal	Citrate synthase, C-terminal domain	Citrate synthase, glyoxysomal OS=Cucurbita maxima OX=3661 PE=1 SV=1	citrate synthase, glyoxysomal [Prunus persica]
Prupe.3G170300_v2.0.a1	Prupe.3G170300	LOC18784236	0.831308	0.849175	2.44663	2.8098	5.90894	7.38172	1.18538	1.21142	4.34323	3.74461	4.46104	5.25505	up	up	up	up	--	--	uncharacterized protein LOC18784236 [Prunus persica]
Prupe.3G170700_v2.0.a1	Prupe.3G170700	LOC18783897	5.84792	5.65412	18.6864	17.5221	63.6276	64.3282	8.39795	8.27572	39.2343	37.7015	49.7371	49.8395	up	up	up	up	Glycosyl transferase family 8	Probable galacturonosyltransferase 15 OS=Arabidopsis thaliana OX=3702 GN=GAUT15 PE=2 SV=1	probable galacturonosyltransferase 15 [Prunus persica]
Prupe.3G170900_v2.0.a1	Prupe.3G170900	LOC18781730	1.58273	1.06751	5.66943	6.38984	2.55738	2.28599	1.13022	1.61467	6.3516	7.79174	3.58493	3.13592	up	normal	up	normal	--	--	uncharacterized protein LOC18781730 [Prunus persica]
Prupe.3G174300_v2.0.a1	Prupe.3G174300	LOC18782427	1.32818	2.66191	46.0935	46.8701	66.2041	89.7936	0	0.09781	4.66802	4.30063	6.57734	6.98583	up	up	up	up	WRKY DNA -binding domain	WRKY transcription factor 28 OS=Arabidopsis thaliana OX=3702 GN=WRKY28 PE=2 SV=1	probable WRKY transcription factor 71 [Prunus persica]
Prupe.3G176900_v2.0.a1	Prupe.3G176900	LOC18782386	13.5644	13.0488	61.2364	64.2372	23.0911	27.0275	2.01755	2.04917	7.5169	6.64629	8.04407	8.29107	up	normal	up	up	Enoyl-CoA hydratase/isomerase	3-hydroxyisobutyryl-CoA hydrolase-like protein 5 OS=Arabidopsis thaliana OX=3702 GN=At1g06550 PE=1 SV=2	hypothetical protein PRUPE_3G176900 [Prunus persica]
Prupe.3G177300_v2.0.a1	Prupe.3G177300	LOC18784378	4.12408	3.40156	11.5847	11.3897	8.50303	8.73898	2.505	3.46282	8.73214	8.23057	8.5617	8.7863	up	normal	up	up	16S rRNA methyltransferase RsmB/F	rRNA (cytosine-C(5))-methyltransferase NOP2C OS=Arabidopsis thaliana OX=3702 GN=NOP2C PE=2 SV=1	putative methyltransferase NSUN6 isoform X1 [Prunus persica]
Prupe.3G177400_v2.0.a1	Prupe.3G177400	LOC18782178	17.6631	19.4808	322.726	299.791	196.839	216.557	8.39685	8.35365	106.391	117.236	106.331	119.679	up	up	up	up	--	--	hypothetical protein PRUPE_3G177400 [Prunus persica]
Prupe.3G178600_v2.0.a1	Prupe.3G178600	LOC18782172	2.96031	3.59199	33.6757	36.3399	36.3107	39.1403	0.164052	0	5.13551	6.08049	11.1146	10.3842	up	up	up	up	Myb-like DNA-binding domain	Myb family transcription factor MPH1 OS=Oryza sativa subsp. japonica OX=39947 GN=MPH1 PE=2 SV=1	putative Myb family transcription factor At1g14600 isoform X1 [Prunus persica]
Prupe.3G179800_v2.0.a1	Prupe.3G179800	LOC18782264	17.2801	21.0278	68.2214	67.2952	150.481	160.428	14.3113	13.457	104.11	100.436	205.591	208.118	up	up	up	up	Helix-loop-helix DNA-binding domain	Transcription factor PIF4 OS=Arabidopsis thaliana OX=3702 GN=PIF4 PE=1 SV=1	transcription factor PIF4 isoform X1 [Prunus persica]
Prupe.3G180200_v2.0.a1	Prupe.3G180200	LOC18783624	1.82102	1.43843	20.1712	18.4942	0.736669	0.485599	1.29799	1.16743	9.70571	10.0164	1.30903	1.11268	up	down	up	normal	MatE	Protein DETOXIFICATION 41 OS=Arabidopsis thaliana OX=3702 GN=DTX41 PE=2 SV=1	protein DETOXIFICATION 41 [Prunus persica]
Prupe.3G180400_v2.0.a1	Prupe.3G180400	LOC18782690	3.7139	1.63607	21.7277	21.4796	2.95572	2.5328	3.84649	4.07062	13.4984	13.1442	5.68547	5.83584	up	normal	up	normal	MatE	Protein DETOXIFICATION 41 OS=Arabidopsis thaliana OX=3702 GN=DTX41 PE=2 SV=1	protein DETOXIFICATION 41 [Prunus persica]
Prupe.3G180900_v2.0.a1	Prupe.3G180900	LOC18782792	19.6705	17.6355	109.792	111.179	31.6487	30.7473	0.717383	0.750768	11.1761	9.3029	2.53497	2.55053	up	normal	up	up	MatE	Protein DETOXIFICATION 41 OS=Arabidopsis thaliana OX=3702 GN=DTX41 PE=2 SV=1	protein DETOXIFICATION 41 [Prunus persica]
Prupe.3G186700_v2.0.a1	Prupe.3G186700	--	2.78018	4.46434	12.5488	13.1492	8.95839	6.42069	3.93724	4.35653	21.6355	19.069	18.1162	14.3213	up	normal	up	up	Glycine cleavage H-protein	Glycine cleavage system H protein 2, mitochondrial OS=Arabidopsis thaliana OX=3702 GN=GDH2 PE=2 SV=1	hypothetical protein PRUPE_3G186700 [Prunus persica]
Prupe.3G186800_v2.0.a1	Prupe.3G186800	LOC18781799	5.24077	4.74089	12.2937	13.2992	27.0783	25.907	3.81971	3.85704	26.1466	24.902	21.5311	22.1814	up	up	up	up	--	--	myosin-9 [Prunus persica]
Prupe.3G188100_v2.0.a1	Prupe.3G188100	LOC18783696	13.9918	12.5104	36.6782	37.1506	22.4674	20.4622	8.36755	10.2404	24.6929	26.2286	22.1434	21.5028	up	normal	up	normal	N2227-like protein	--	carnosine N-methyltransferase isoform X1 [Prunus persica]
Prupe.3G190400_v2.0.a1	Prupe.3G190400	LOC109948334	0.202887	0.141943	31.7424	33.8235	32.7126	30.2707	0.042618	0	1.66663	2.34285	2.30163	2.46706	up	up	up	up	UDP-glucoronosyl and UDP-glucosyl transferase	7-deoxyloganetin glucosyltransferase OS=Gardenia jasminoides OX=114476 GN=UGT85A24 PE=1 SV=1	7-deoxyloganetin glucosyltransferase-like [Prunus persica]
Prupe.3G194800_v2.0.a1	Prupe.3G194800	LOC18784070	45.9966	73.6202	185.16	171.206	115.233	138.676	40.4902	40.5461	153.226	142.519	150.862	149.609	up	normal	up	up	Ring finger domain	Probable E3 ubiquitin-protein ligase XERICO OS=Arabidopsis thaliana OX=3702 GN=XERICO PE=1 SV=1	probable E3 ubiquitin-protein ligase XERICO [Prunus persica]
Prupe.3G195000_v2.0.a1	Prupe.3G195000	LOC18783714	13.4965	13.9308	44.1724	41.343	37.2246	40.8697	13.5197	14.4681	47.2963	44.7005	36.4654	35.792	up	up	up	normal	GDP-fucose protein O-fucosyltransferase	--	uncharacterized protein LOC18783714 [Prunus persica]
Prupe.3G200500_v2.0.a1	Prupe.3G200500	LOC18783834	3.04501	3.94124	12.3154	10.5018	43.4164	45.7548	4.17081	4.49452	16.8756	16.5693	66.5271	72.7809	up	up	up	up	OST-HTH/LOTUS domain	Zinc finger CCCH domain-containing protein 18 OS=Arabidopsis thaliana OX=3702 GN=At2g05160 PE=2 SV=1	hypothetical protein PRUPE_3G200500 [Prunus persica]
Prupe.3G201700_v2.0.a1	Prupe.3G201700	LOC18783541	1.66858	1.30609	4.35028	4.23617	6.00068	6.23539	2.38636	2.31875	6.67131	5.79673	5.63663	5.40546	up	up	up	normal	CHASE domain	Histidine kinase 2 OS=Arabidopsis thaliana OX=3702 GN=AHK2 PE=1 SV=1	histidine kinase 2 [Prunus persica]
Prupe.3G201900_v2.0.a1	Prupe.3G201900	LOC18784027	1.2148	0.753634	4.0628	4.95863	5.8824	5.33094	1.49378	1.2125	10.7708	10.7579	10.2122	12.0202	up	up	up	up	GRAS domain family	Scarecrow-like transcription factor PAT1 OS=Arabidopsis thaliana OX=3702 GN=PAT1 PE=1 SV=1	scarecrow-like transcription factor PAT1 [Prunus persica]
Prupe.3G204900_v2.0.a1	Prupe.3G204900	LOC18783530	1.67542	2.23113	162.204	151.419	75.1237	95.738	0	0	33.0037	35.1565	28.4625	31.1061	up	up	up	up	--	--	uncharacterized protein LOC18783530 [Prunus persica]
Prupe.3G209500_v2.0.a1	Prupe.3G209500	LOC18783703	13.3842	11.8672	36.0192	34.6064	61.9272	51.2258	11.2937	10.2214	33.9005	33.1976	46.4544	44.769	up	up	up	up	Tyrosine phosphatase family	Tyrosine-protein phosphatase DSP1 OS=Arabidopsis thaliana OX=3702 GN=DSP1 PE=1 SV=1	probable tyrosine-protein phosphatase At1g05000 [Prunus persica]
Prupe.3G211400_v2.0.a1	Prupe.3G211400	LOC18782976	6.95482	3.81648	25.8623	29.3438	24.7491	18.4496	21.3386	19.7947	59.7089	59.9533	62.3171	59.4704	up	up	up	up	Sugar (and other) transporter	Probable plastidic glucose transporter 1 OS=Arabidopsis thaliana OX=3702 GN=At1g05030 PE=2 SV=2	probable plastidic glucose transporter 1 [Prunus persica]
Prupe.3G211600_v2.0.a1	Prupe.3G211600	LOC18782564	3.34714	4.07121	25.271	23.5206	8.82641	10.7111	20.1726	22.3624	79.8393	74.9242	85.5479	87.2427	up	up	up	up	POT family	Protein NRT1/ PTR FAMILY 6.4 OS=Arabidopsis thaliana OX=3702 GN=NPF6.4 PE=1 SV=1	protein NRT1/ PTR FAMILY 6.4 [Prunus persica]
Prupe.3G213400_v2.0.a1	Prupe.3G213400	LOC18782015	0.33083	0.251897	1.78479	2.79204	2.01692	2.09646	0.278024	0.332019	1.12348	0.910854	1.03505	0.926307	up	up	up	up	Calcium-dependent channel, 7TM region, putative phosphate	CSC1-like protein At3g21620 OS=Arabidopsis thaliana OX=3702 GN=At3g21620 PE=2 SV=1	CSC1-like protein At3g21620 isoform X1 [Prunus persica]
Prupe.3G214400_v2.0.a1	Prupe.3G214400	LOC18784452	2.52529	2.73744	10.0579	11.969	2.07959	1.92153	3.08552	3.16717	8.30638	9.48439	5.43108	5.37288	up	normal	up	normal	Cellulose synthase	Cellulose synthase-like protein H1 OS=Oryza sativa subsp. japonica OX=39947 GN=CSLH1 PE=2 SV=2	hypothetical protein PRUPE_3G214400 [Prunus persica]
Prupe.3G216100_v2.0.a1	Prupe.3G216100	LOC18782318	73.3078	44.1892	264.67	266.434	122.575	95.5062	56.6186	60.8287	194.103	193.876	146.758	153.891	up	normal	up	normal	Major intrinsic protein	Aquaporin SIP1-1 OS=Oryza sativa subsp. japonica OX=39947 GN=SIP1-1 PE=2 SV=2	aquaporin SIP1-1 [Prunus persica]
Prupe.3G217000_v2.0.a1	Prupe.3G217000	LOC18782164	1.33706	1.34716	3.71874	3.92414	4.50367	4.05427	1.2092	1.55768	4.58242	3.96509	4.24191	3.56115	up	up	up	up	3'-5' exonuclease	Protein RRP6-like 3 OS=Arabidopsis thaliana OX=3702 GN=RRP6L3 PE=2 SV=1	hypothetical protein PRUPE_3G217000 [Prunus persica]
Prupe.3G217100_v2.0.a1	Prupe.3G217100	LOC18781607	6.68654	4.49955	17.6282	19.0484	16.122	13.4469	4.20498	4.023	14.666	15.1665	12.2059	12.2206	up	up	up	up	ThiF family	NEDD8-activating enzyme E1 regulatory subunit AXR1 OS=Arabidopsis thaliana OX=3702 GN=AXR1 PE=1 SV=1	NEDD8-activating enzyme E1 regulatory subunit AXR1 [Prunus persica]
Prupe.3G217500_v2.0.a1	Prupe.3G217500	LOC18781848	0.284479	0.215066	1.36271	1.53087	1.18395	1.51711	0.21295	0.212311	1.52087	1.17383	0.753174	0.584574	up	up	up	--	SPARK	Uncharacterized GPI-anchored protein At1g61900 OS=Arabidopsis thaliana OX=3702 GN=At1g61900 PE=2 SV=1	uncharacterized GPI-anchored protein At1g61900 isoform X2 [Prunus persica]
Prupe.3G219200_v2.0.a1	Prupe.3G219200	LOC18782011	67.3047	48.3526	216.016	204.825	114.859	82.5561	8.28938	7.54882	61.9058	68.9442	87.7621	89.6475	up	normal	up	up	Myb-like DNA-binding domain	Transcription factor CPC OS=Arabidopsis thaliana OX=3702 GN=CPC PE=1 SV=1	transcription factor CPC [Prunus persica]
Prupe.3G229000_v2.0.a1	Prupe.3G229000	LOC18781916	0.755375	0	4.61685	5.07024	0.390527	0.753261	3.23434	4.22233	12.4563	12.3821	10.4898	6.1335	up	--	up	normal	Wound-induced protein	--	uncharacterized protein LOC18781916 [Prunus persica]
Prupe.3G230300_v2.0.a1	Prupe.3G230300	--	140.99	83.6227	992.783	998.962	371.984	342.57	140.124	131.85	566.136	554.983	405.992	395.696	up	up	up	up	Wound-induced protein	--	hypothetical protein PRUPE_3G230300 [Prunus persica]
Prupe.3G238700_v2.0.a1	Prupe.3G238700	LOC109946250	1.15702	0.630421	3.06579	3.16525	2.20695	2.01592	1.62222	1.30299	4.15947	4.00151	4.51822	4.54264	up	normal	up	up	DEAD/DEAH box helicase	DExH-box ATP-dependent RNA helicase DExH14 OS=Arabidopsis thaliana OX=3702 GN=BRR2C PE=2 SV=1	hypothetical protein PRUPE_3G238700 [Prunus persica]
Prupe.3G241700_v2.0.a1	Prupe.3G241700	LOC18782320	2.70503	2.01983	27.2014	28.7208	0.613361	0.502516	1.31585	1.11943	9.16907	9.17159	0.117394	0.189469	up	down	up	down	3-beta hydroxysteroid dehydrogenase/isomerase family	Cinnamoyl-CoA reductase-like SNL6 OS=Oryza sativa subsp. japonica OX=39947 GN=SNL6 PE=3 SV=1	cinnamoyl-CoA reductase-like SNL6 [Prunus persica]
Prupe.3G244800_v2.0.a1	Prupe.3G244800	LOC18784440	3.47992	4.41069	10.7617	9.43567	13.3975	13.5438	3.45962	3.03756	9.17184	8.82453	8.24462	8.25986	up	up	up	normal	PPR repeat	Pentatricopeptide repeat-containing protein At3g02490, mitochondrial OS=Arabidopsis thaliana OX=3702 GN=At3g02490 PE=2 SV=1	pentatricopeptide repeat-containing protein At3g02490, mitochondrial [Prunus persica]
Prupe.3G244900_v2.0.a1	Prupe.3G244900	LOC18781729	2.52091	1.81359	9.7355	11.3442	2.31426	2.46658	4.04224	4.2817	24.0166	23.616	15.4317	15.1798	up	normal	up	up	Protein kinase domain	Protein NSP-INTERACTING KINASE 1 OS=Arabidopsis thaliana OX=3702 GN=NIK1 PE=1 SV=1	protein NSP-INTERACTING KINASE 1 [Prunus persica]
Prupe.3G245000_v2.0.a1	Prupe.3G245000	LOC18781670	1.69505	0.700901	6.88386	5.94652	7.96388	5.74751	1.37585	1.67546	5.64938	5.84754	7.11087	6.63541	up	up	up	up	F-box domain	F-box/FBD/LRR-repeat protein At1g13570 OS=Arabidopsis thaliana OX=3702 GN=At1g13570 PE=2 SV=1	F-box/FBD/LRR-repeat protein At1g13570 [Prunus persica]
Prupe.3G248000_v2.0.a1	Prupe.3G248000	LOC18781654	1.38172	0.989484	7.70464	8.0518	3.75244	3.40407	1.69768	1.98492	7.72681	6.93896	4.64882	4.21947	up	up	up	normal	GDP-fucose protein O-fucosyltransferase	O-fucosyltransferase 27 OS=Arabidopsis thaliana OX=3702 GN=OFUT27 PE=2 SV=1	uncharacterized protein At1g04910 [Prunus persica]
Prupe.3G250000_v2.0.a1	Prupe.3G250000	--	1.55609	2.26818	31.9761	38.0625	10.1763	11.2259	7.04986	7.04723	53.2445	53.4785	23.6084	22.8678	up	up	up	up	Cytochrome P450	Cytochrome P450 85A OS=Phaseolus vulgaris OX=3885 GN=BA13 PE=3 SV=2	hypothetical protein PRUPE_3G250000 [Prunus persica]
Prupe.3G256000_v2.0.a1	Prupe.3G256000	LOC18781598	0.74572	0.56633	3.82116	2.77334	1.86138	1.67871	0.11248	0.297234	1.53871	1.80001	1.6752	1.04624	up	normal	up	up	UDP-glucoronosyl and UDP-glucosyl transferase	UDP-glycosyltransferase 83A1 OS=Arabidopsis thaliana OX=3702 GN=UGT83A1 PE=2 SV=1	UDP-glycosyltransferase 83A1 [Prunus persica]
Prupe.3G257600_v2.0.a1	Prupe.3G257600	LOC18782879	9.49041	7.25338	55.6421	56.7894	37.6858	35.6128	7.6427	7.01892	55.6782	54.9667	47.0478	47.6234	up	up	up	up	Carbohydrate phosphorylase	Alpha-1,4 glucan phosphorylase L isozyme, chloroplastic/amyloplastic OS=Vicia faba OX=3906 GN=PHO1 PE=2 SV=2	alpha-1,4 glucan phosphorylase L isozyme, chloroplastic/amyloplastic isoform X2 [Prunus persica]
Prupe.3G258400_v2.0.a1	Prupe.3G258400	LOC18781923	2.10481	1.44022	9.01122	8.77223	7.39151	8.6769	1.86209	2.0066	11.2151	11.8009	11.279	11.5209	up	up	up	up	--	--	uncharacterized protein LOC18781923 [Prunus persica]
Prupe.3G258600_v2.0.a1	Prupe.3G258600	LOC18781648	4.63001	3.8024	31.6603	26.4285	14.3811	14.9454	2.50563	4.22698	20.7495	24.8969	26.6046	24.9091	up	up	up	up	--	--	uncharacterized protein LOC18781648 isoform X1 [Prunus persica]
Prupe.3G259100_v2.0.a1	Prupe.3G259100	LOC18782482	2.50447	2.57471	29.1524	32.6065	28.131	29.057	3.47669	3.01215	24.8601	22.6641	31.8807	33.8836	up	up	up	up	Ion transport protein	Cyclic nucleotide-gated ion channel 2 OS=Arabidopsis thaliana OX=3702 GN=CNGC2 PE=1 SV=1	cyclic nucleotide-gated ion channel 2 [Prunus persica]
Prupe.3G261600_v2.0.a1	Prupe.3G261600	LOC18783890	2.29121	1.54201	6.9104	5.09122	3.20473	2.49622	1.33572	1.4865	6.16639	5.11297	5.33283	3.77539	up	normal	up	up	Plastocyanin-like domain	Lamin-like protein OS=Arabidopsis thaliana OX=3702 GN=At5g15350 PE=2 SV=1	lamin-like protein [Prunus persica]
Prupe.3G264600_v2.0.a1	Prupe.3G264600	LOC18784364	1.20359	2.91305	29.1273	28.0668	43.7238	55.0705	0.215745	0.13753	2.07254	1.8375	4.52034	5.19676	up	up	up	up	No apical meristem (NAM) protein	NAC domain-containing protein 100 OS=Arabidopsis thaliana OX=3702 GN=NAC100 PE=2 SV=1	NAC domain-containing protein 100 [Prunus persica]
Prupe.3G267000_v2.0.a1	Prupe.3G267000	LOC18783535	0.650366	0.703054	2.15085	2.36603	1.42723	1.81715	0.489666	0.468901	1.84516	1.48263	1.35532	1.80337	up	normal	up	up	PPR repeat	Pentatricopeptide repeat-containing protein At2g36730 OS=Arabidopsis thaliana OX=3702 GN=PCMP-E44 PE=3 SV=1	hypothetical protein PRUPE_3G267000, partial [Prunus persica]
Prupe.3G270700_v2.0.a1	Prupe.3G270700	LOC18784048	1.52405	1.98794	6.32677	6.01755	7.25688	7.77058	1.30589	1.69424	6.81848	6.91854	5.88939	5.56591	up	up	up	up	Elongation factor Tu GTP binding domain	Translation factor GUF1 homolog, mitochondrial OS=Ricinus communis OX=3988 GN=RCOM_0855130 PE=3 SV=1	translation factor GUF1 homolog, mitochondrial [Prunus persica]
Prupe.3G275500_v2.0.a1	Prupe.3G275500	LOC18783615	0.337462	0.358259	2.75465	3.67445	2.76633	2.80698	0.387954	0.5546	6.15983	5.63704	4.36252	5.00561	up	up	up	up	--	--	hypothetical protein PRUPE_3G275500 [Prunus persica]
Prupe.3G276100_v2.0.a1	Prupe.3G276100	LOC18784408	0.08828	0.114565	0.716832	0.666045	0.368776	0.347127	0.278081	0.43271	1.58684	1.79641	0.823025	1.19313	up	normal	up	normal	ABC transporter transmembrane region	ABC transporter B family member 15 OS=Arabidopsis thaliana OX=3702 GN=ABCB15 PE=3 SV=1	ABC transporter B family member 15 [Prunus persica]
Prupe.3G277200_v2.0.a1	Prupe.3G277200	LOC18784445	0	0	1.22618	1.34952	0.10117	0.026205	0.100003	0.25989	1.13504	1.04716	0.962714	1.06909	up	--	up	up	POT family	Protein NRT1/ PTR FAMILY 5.9 OS=Arabidopsis thaliana OX=3702 GN=NPF5.9 PE=2 SV=1	protein NRT1/ PTR FAMILY 5.8 [Prunus persica]
Prupe.3G280100_v2.0.a1	Prupe.3G280100	LOC18781788	13.2903	9.74439	29.0231	31.1189	64.4776	56.2621	2.64185	2.64509	16.3706	15.329	23.5936	23.3146	up	up	up	up	Glycosyl transferase family group 2	Xyloglucan glycosyltransferase 4 OS=Arabidopsis thaliana OX=3702 GN=CSLC4 PE=1 SV=1	xyloglucan glycosyltransferase 4 [Prunus persica]
Prupe.3G280700_v2.0.a1	Prupe.3G280700	LOC18783019	1.18737	0.706261	40.6262	40.0718	41.3138	44.6398	1.4085	1.2171	20.7809	17.0912	34.1079	33.7701	up	up	up	up	EamA-like transporter family	WAT1-related protein At3g28050 OS=Arabidopsis thaliana OX=3702 GN=At3g28050 PE=2 SV=1	WAT1-related protein At3g28050 [Prunus persica]
Prupe.3G281500_v2.0.a1	Prupe.3G281500	LOC18783432	1.95427	1.48092	5.97522	6.74958	6.8378	6.36161	0.362904	0.298755	2.52093	2.15171	2.52781	2.71731	up	up	up	up	Ring finger domain	RING-H2 finger protein ATL46 OS=Arabidopsis thaliana OX=3702 GN=ATL46 PE=2 SV=1	RING-H2 finger protein ATL46 [Prunus persica]
Prupe.3G284600_v2.0.a1	Prupe.3G284600	LOC18783184	59.3988	45.1266	199.751	195.03	169.323	162.53	43.457	41.5783	386.211	371.457	249.069	250.395	up	up	up	up	Zinc-binding dehydrogenase	2-methylene-furan-3-one reductase OS=Fragaria ananassa OX=3747 GN=EO PE=1 SV=1	LOW QUALITY PROTEIN: hypothetical protein PRUPE_3G284600 [Prunus persica]
Prupe.3G287900_v2.0.a1	Prupe.3G287900	LOC18782425	0.798498	0.372414	10.758	11.9321	5.315	4.7752	1.13583	0.558873	6.09423	6.06604	3.29896	4.81757	up	up	up	up	tRNA methyltransferase complex GCD14 subunit	--	tRNA (adenine(58)-N(1))-methyltransferase catalytic subunit trmt61a [Prunus persica]
Prupe.3G288400_v2.0.a1	Prupe.3G288400	LOC18782030	2.07535	1.99564	7.46419	7.62432	6.49755	6.32531	2.75162	2.81396	11.6933	13.1487	7.78086	8.26914	up	up	up	up	3' exoribonuclease family, domain 1	Polyribonucleotide nucleotidyltransferase 2, mitochondrial OS=Arabidopsis thaliana OX=3702 GN=PNP2 PE=2 SV=1	polyribonucleotide nucleotidyltransferase 2, mitochondrial [Prunus persica]
Prupe.3G291300_v2.0.a1	Prupe.3G291300	LOC18781677	0.131642	0.225346	2.04589	1.92065	15.8552	21.5595	0.338353	0.348364	6.10618	5.78474	5.75958	6.11059	up	up	up	up	--	--	hypothetical protein PRUPE_3G291300 [Prunus persica]
Prupe.3G294100_v2.0.a1	Prupe.3G294100	LOC18783888	9.62841	7.24608	24.0931	25.4472	35.3279	34.6298	14.8971	15.0298	53.0682	45.5233	60.8389	64.8583	up	up	up	up	Protein of unknown function (DUF707)	--	uncharacterized protein LOC18783888 [Prunus persica]
Prupe.3G294400_v2.0.a1	Prupe.3G294400	LOC18783992	5.81958	5.69176	18.347	18.5472	10.8769	15.3862	6.25922	6.29906	22.3579	22.4433	12.7945	11.6775	up	normal	up	normal	GDSL-like Lipase/Acylhydrolase	GDSL esterase/lipase At5g14450 OS=Arabidopsis thaliana OX=3702 GN=At5g14450 PE=2 SV=1	hypothetical protein PRUPE_3G294400 [Prunus persica]
Prupe.3G295200_v2.0.a1	Prupe.3G295200	--	10.0744	12.553	32.4967	33.9554	32.7163	35.9854	11.4849	12.7794	35.0334	34.1089	28.2775	27.9659	up	up	up	normal	PPR repeat family	Pentatricopeptide repeat-containing protein At4g35850, mitochondrial OS=Arabidopsis thaliana OX=3702 GN=At4g35850 PE=1 SV=1	unnamed protein product [Prunus armeniaca]
Prupe.3G296100_v2.0.a1	Prupe.3G296100	LOC18781781	8.38221	6.04858	19.6821	17.7832	9.87116	8.75214	5.07151	6.79116	18.3363	17.9949	17.6821	22.4934	up	normal	up	up	Serine aminopeptidase, S33	--	protein ABHD17B [Prunus persica]
Prupe.3G296200_v2.0.a1	Prupe.3G296200	LOC18782251	1.43735	1.69824	7.32546	6.37557	3.30739	3.46973	0.458477	0.774033	2.71949	2.3093	1.7491	1.47105	up	normal	up	normal	NAD-dependent glycerol-3-phosphate dehydrogenase N-terminus	Glycerol-3-phosphate dehydrogenase [NAD(+)] OS=Cuphea lanceolata OX=3930 GN=GPDH PE=2 SV=1	glycerol-3-phosphate dehydrogenase [NAD(+)] [Prunus persica]
Prupe.3G298800_v2.0.a1	Prupe.3G298800	LOC18782787	8.15879	9.89113	24.2413	24.0668	43.2683	52.7574	4.57204	4.64776	13.7276	13.8036	12.9243	14.4507	up	up	up	up	--	Peptidyl serine alpha-galactosyltransferase OS=Arabidopsis thaliana OX=3702 GN=SERGT1 PE=2 SV=1	peptidyl serine alpha-galactosyltransferase [Prunus persica]
Prupe.3G302800_v2.0.a1	Prupe.3G302800	LOC18782653	9.49824	11.5675	31.7805	33.9078	18.322	18.2886	8.52619	8.3866	24.9343	22.4618	20.2073	21.5764	up	normal	up	normal	Ribosome recycling factor	--	uncharacterized protein LOC18782653 isoform X1 [Prunus persica]
Prupe.3G307300_v2.0.a1	Prupe.3G307300	LOC18782802	1.94098	1.09992	5.39509	4.73866	5.79985	4.57996	2.67319	2.28807	8.12838	6.45313	8.29584	7.54762	up	up	up	up	Nodulin-like	--	protein NUCLEAR FUSION DEFECTIVE 4 [Prunus persica]
Prupe.3G308200_v2.0.a1	Prupe.3G308200	LOC18784367	37.2364	37.1977	210.751	215.724	137.505	164.928	2.56985	2.74112	10.097	11.2872	11.3696	15.3246	up	up	up	up	WRKY DNA -binding domain	Probable WRKY transcription factor 75 OS=Arabidopsis thaliana OX=3702 GN=WRKY75 PE=1 SV=1	probable WRKY transcription factor 45 [Prunus persica]
Prupe.3G309300_v2.0.a1	Prupe.3G309300	LOC18783559	13.6134	12.3111	40.5568	40.3186	31.4464	34.5985	10.6432	10.555	28.7432	28.7738	28.1959	28.638	up	up	up	up	Actin	Actin-related protein 2 OS=Arabidopsis thaliana OX=3702 GN=ARP2 PE=1 SV=1	actin-related protein 2 [Prunus persica]
Prupe.3G310100_v2.0.a1	Prupe.3G310100	LOC18782720	1.69265	1.1801	8.27286	8.94149	3.52671	3.26597	1.81839	1.68185	9.97538	9.22433	5.63895	6.12645	up	normal	up	up	--	--	uncharacterized protein LOC18782720 [Prunus persica]
Prupe.3G313300_v2.0.a1	Prupe.3G313300	LOC18781698	5.80462	4.25155	20.2351	21.4949	35.5214	32.5981	8.57493	8.54755	32.0603	31.3894	30.2039	31.539	up	up	up	up	Glycosyl hydrolases family 38 N-terminal domain	Probable alpha-mannosidase At5g13980 OS=Arabidopsis thaliana OX=3702 GN=At5g13980 PE=2 SV=1	probable alpha-mannosidase At5g13980 [Prunus persica]
Prupe.3G313400_v2.0.a1	Prupe.3G313400	LOC18781643	8.60028	7.35818	24.7023	26.0684	45.2635	45.307	10.6274	9.68996	55.821	54.2159	53.4423	53.7525	up	up	up	up	Glycosyl hydrolases family 38 N-terminal domain	Alpha-mannosidase At3g26720 OS=Arabidopsis thaliana OX=3702 GN=At3g26720 PE=1 SV=1	alpha-mannosidase At3g26720 isoform X1 [Prunus persica]
Prupe.4G002100_v2.0.a1	Prupe.4G002100	LOC18780491	4.17152	2.61969	8.04185	10.0187	6.89297	6.27182	1.89422	1.91099	6.80728	6.66968	5.70645	5.42204	up	normal	up	up	Glycosyl hydrolases family 17	Glucan endo-1,3-beta-glucosidase 5 OS=Arabidopsis thaliana OX=3702 GN=At4g31140 PE=2 SV=1	glucan endo-1,3-beta-glucosidase 5 [Prunus persica]
Prupe.4G005400_v2.0.a1	Prupe.4G005400	LOC18780365	0.979967	1.29625	12.5294	13.5551	42.7765	46.1153	1.38544	1.55337	11.857	12.2371	22.218	20.3987	up	up	up	up	Microtubule-associated protein 70	Microtubule-associated protein 70-5 OS=Arabidopsis thaliana OX=3702 GN=MAP70.5 PE=1 SV=1	microtubule-associated protein 70-5 [Prunus persica]
Prupe.4G006200_v2.0.a1	Prupe.4G006200	--	12.4855	5.74771	37.9223	36.8047	138.962	119.836	2.77221	3.13203	29.1969	27.5867	101.352	97.04	up	up	up	up	--	--	hypothetical protein PRUPE_4G006200 [Prunus persica]
Prupe.4G006700_v2.0.a1	Prupe.4G006700	LOC18778667	0.251832	0.248204	1.74272	1.46066	1.52074	1.45898	1.78325	1.76659	4.71828	4.74997	3.06224	2.99238	up	up	up	normal	--	--	hypothetical protein PRUPE_4G006700 [Prunus persica]
Prupe.4G009800_v2.0.a1	Prupe.4G009800	LOC18781341	50.2655	71.5763	2469.93	2390.77	569.206	721.662	57.9794	61.2997	815.852	800.742	422.415	458.005	up	up	up	up	--	--	fruit protein pKIWI501 [Prunus persica]
Prupe.4G012800_v2.0.a1	Prupe.4G012800	LOC18780293	3.45607	2.45708	9.60231	8.42767	4.1558	3.6974	1.37919	1.76115	11.1915	10.8711	10.6675	8.0533	up	normal	up	up	--	Uncharacterized membrane protein At1g16860 OS=Arabidopsis thaliana OX=3702 GN=At1g16860 PE=1 SV=1	uncharacterized membrane protein At1g16860 [Prunus persica]
Prupe.4G022000_v2.0.a1	Prupe.4G022000	LOC18779736	1.25779	1.13442	5.26114	4.70604	9.01145	8.02451	0.056892	0.079303	2.7703	1.77828	1.80974	1.86122	up	up	up	up	MatE	Protein DETOXIFICATION 40 OS=Arabidopsis thaliana OX=3702 GN=DTX40 PE=1 SV=1	protein DETOXIFICATION 40 isoform X1 [Prunus persica]
Prupe.4G025600_v2.0.a1	Prupe.4G025600	LOC18779468	1.19425	1.64255	7.23387	7.78222	18.637	19.063	0.492522	0.971269	20.2898	20.4523	20.2847	19.0701	up	up	up	up	Glycosyl hydrolases family 16	Probable xyloglucan endotransglucosylase/hydrolase protein 8 OS=Arabidopsis thaliana OX=3702 GN=XTH8 PE=2 SV=2	probable xyloglucan endotransglucosylase/hydrolase protein 8 [Prunus persica]
Prupe.4G026100_v2.0.a1	Prupe.4G026100	LOC18781409	2.39502	1.63079	5.64861	5.78922	5.21436	5.92199	1.93187	2.0334	5.6264	5.63079	4.0911	4.71928	up	up	up	normal	Tyrosyl-DNA phosphodiesterase	Tyrosyl-DNA phosphodiesterase 1 OS=Arabidopsis thaliana OX=3702 GN=TDP1 PE=1 SV=1	tyrosyl-DNA phosphodiesterase 1 isoform X1 [Prunus persica]
Prupe.4G029100_v2.0.a1	Prupe.4G029100	LOC18778716	27.1162	24.3726	84.9962	86.5026	102.28	106.325	12.964	12.701	46.9067	45.9321	115.008	122.547	up	up	up	up	Thioredoxin	Thioredoxin-like protein CXXS1 OS=Arabidopsis thaliana OX=3702 GN=CXXS1 PE=2 SV=2	thioredoxin-like protein CXXS1 [Prunus persica]
Prupe.4G029700_v2.0.a1	Prupe.4G029700	--	28.6103	28.0462	103.718	103.894	23.6828	22.318	21.5881	22.5659	103.624	99.4668	27.0165	28.3149	up	normal	up	normal	(2R)-phospho-3-sulfolactate synthase (ComA)	Anthocyanidin reductase ((2S)-flavan-3-ol-forming) OS=Vitis vinifera OX=29760 GN=ANR PE=3 SV=1	hypothetical protein PRUPE_4G029700 [Prunus persica]
Prupe.4G036500_v2.0.a1	Prupe.4G036500	LOC18780071	2.22429	1.15466	7.57428	7.64388	7.65897	7.1026	1.06129	0.914029	5.8462	5.67908	6.15166	5.87953	up	up	up	up	Anaphase-promoting complex, cyclosome, subunit 4	Anaphase-promoting complex subunit 4 OS=Arabidopsis thaliana OX=3702 GN=APC4 PE=2 SV=2	anaphase-promoting complex subunit 4 isoform X1 [Prunus persica]
Prupe.4G038200_v2.0.a1	Prupe.4G038200	LOC18778729	27.6573	22.1501	65.6601	68.189	58.8466	58.1875	18.2854	19.0781	61.0596	65.1007	47.2408	49.0049	up	normal	up	normal	Organic solute transporter Ostalpha	Protein LAZ1 homolog 1 OS=Arabidopsis thaliana OX=3702 GN=At1g77220 PE=2 SV=1	transmembrane protein 184C [Prunus persica]
Prupe.4G038600_v2.0.a1	Prupe.4G038600	LOC18779390	0.234196	0.139835	2.61507	3.07026	0.523711	0.465901	0.134514	0.080831	1.17988	0.90806	0.415777	0.21865	up	normal	up	--	Glycosyl hydrolases family 35	Beta-galactosidase 8 OS=Arabidopsis thaliana OX=3702 GN=BGAL8 PE=2 SV=2	beta-galactosidase 8 [Prunus persica]
Prupe.4G043200_v2.0.a1	Prupe.4G043200	LOC18779693	33.8095	33.5994	107.355	117.546	153.119	171.811	12.6437	16.3806	50.8549	50.3501	59.559	61.3781	up	up	up	up	alpha/beta hydrolase fold	--	hypothetical protein PRUPE_4G043200 [Prunus persica]
Prupe.4G046600_v2.0.a1	Prupe.4G046600	LOC18778137	8.87358	6.72604	37.2357	38.2065	23.2686	21.4087	6.1789	6.37119	34.0195	38.3012	27.2063	34.4113	up	up	up	up	LSD1 zinc finger	Protein LOL2 OS=Arabidopsis thaliana OX=3702 GN=LOL2 PE=1 SV=1	protein LOL2 [Prunus persica]
Prupe.4G048200_v2.0.a1	Prupe.4G048200	LOC18778176	0.230012	0.122192	10.7457	13.0871	11.684	10.7356	0.397233	0.435216	5.77842	6.71041	21.3537	21.0883	up	up	up	up	PDDEXK-like family of unknown function	--	uncharacterized protein LOC18778176 [Prunus persica]
Prupe.4G050800_v2.0.a1	Prupe.4G050800	LOC110766821	242.086	304.752	1011.91	1061.51	1196.54	1549.99	281.784	279.255	1407.44	1349.53	2111.72	2168.83	up	up	up	up	Dormancy/auxin associated protein	Auxin-repressed 12.5 kDa protein OS=Fragaria ananassa OX=3747 PE=2 SV=1	histone acetyltransferase KAT6B-like isoform X2 [Prunus avium]
Prupe.4G052200_v2.0.a1	Prupe.4G052200	LOC18780769	32.3556	105.312	3239.57	2708.14	1597	1956.89	61.7494	59.1868	427.245	399.328	465.63	468.188	up	up	up	up	--	Protein E6 OS=Gossypium hirsutum OX=3635 GN=E6 PE=2 SV=1	protein E6 [Prunus persica]
Prupe.4G052400_v2.0.a1	Prupe.4G052400	LOC18781238	1.89942	1.46717	7.19196	7.07018	6.31802	5.40591	1.65408	1.91346	9.13623	8.54602	6.80342	6.62005	up	up	up	up	Carbohydrate phosphorylase	Alpha-glucan phosphorylase 2, cytosolic OS=Arabidopsis thaliana OX=3702 GN=PHS2 PE=1 SV=1	glycogen phosphorylase 1 [Prunus persica]
Prupe.4G054200_v2.0.a1	Prupe.4G054200	--	7.8358	6.04561	75.4048	74.6036	70.0805	67.474	14.9852	16.3253	60.9181	57.0599	91.1417	88.8582	up	up	up	up	Protein of unknown function, DUF599	Trans-resveratrol di-O-methyltransferase OS=Vitis vinifera OX=29760 GN=ROMT PE=1 SV=2	hypothetical protein PRUPE_4G054200 [Prunus persica]
Prupe.4G059600_v2.0.a1	Prupe.4G059600	LOC18778827	1.45404	2.43999	30.0763	31.9394	30.4255	34.8912	54.4928	58.8482	600.586	574.741	958.065	990.647	up	up	up	up	Papain family cysteine protease	Senescence-specific cysteine protease SAG12 OS=Arabidopsis thaliana OX=3702 GN=SAG12 PE=1 SV=1	ervatamin-C [Prunus persica]
Prupe.4G062500_v2.0.a1	Prupe.4G062500	LOC18781100	3.9591	3.32119	12.6342	9.54212	4.98097	4.65922	1.06347	2.35452	10.8448	9.82602	7.0711	7.09913	up	normal	up	up	PCO_ADO	Plant cysteine oxidase 4 OS=Arabidopsis thaliana OX=3702 GN=PCO4 PE=1 SV=2	plant cysteine oxidase 4 [Prunus persica]
Prupe.4G067700_v2.0.a1	Prupe.4G067700	LOC18778810	0.74209	0.480445	2.67024	2.72267	3.17174	3.14115	0.958566	1.34848	4.14259	3.70968	2.31047	2.73064	up	up	up	normal	DNA polymerase III, delta subunit	Protein STICHEL-like 3 OS=Arabidopsis thaliana OX=3702 GN=At4g18820 PE=3 SV=1	protein STICHEL-like 3 [Prunus persica]
Prupe.4G069400_v2.0.a1	Prupe.4G069400	LOC18781425	10.8166	10.7776	37.8564	38.7216	94.8215	89.072	0.453579	0.572716	5.7854	5.77862	11.0426	11.2304	up	up	up	up	Protein kinase domain	Probable leucine-rich repeat receptor-like serine/threonine-protein kinase At3g14840 OS=Arabidopsis thaliana OX=3702 GN=LRR-RLK PE=1 SV=1	probable leucine-rich repeat receptor-like serine/threonine-protein kinase At3g14840 [Prunus persica]
Prupe.4G069600_v2.0.a1	Prupe.4G069600	LOC18781279	4.3852	4.55825	16.0326	15.3947	33.2468	35.38	0.595302	0.848076	11.364	11.5098	12.3263	11.709	up	up	up	up	Protein kinase domain	Probable LRR receptor-like serine/threonine-protein kinase At1g07650 OS=Arabidopsis thaliana OX=3702 GN=At1g07650 PE=1 SV=1	probable leucine-rich repeat receptor-like serine/threonine-protein kinase At3g14840 [Prunus persica]
Prupe.4G073300_v2.0.a1	Prupe.4G073300	LOC18778567	7.70608	5.47648	43.1482	46.4149	33.7735	24.5345	5.37142	5.83652	35.7172	36.8601	44.606	38.6768	up	up	up	up	AWPM-19-like family	Membrane protein PM19L OS=Oryza sativa subsp. japonica OX=39947 GN=PM19L PE=2 SV=1	uncharacterized protein LOC18778567 [Prunus persica]
Prupe.4G073800_v2.0.a1	Prupe.4G073800	LOC18778791	5.19766	6.3433	16.7416	17.568	20.5859	22.186	3.27925	3.40194	23.8934	21.0779	19.1647	17.7929	up	up	up	up	RNA recognition motif 2	Protein MEI2-like 2 OS=Oryza sativa subsp. japonica OX=39947 GN=ML2 PE=2 SV=1	protein MEI2-like 5 [Prunus persica]
Prupe.4G076000_v2.0.a1	Prupe.4G076000	LOC18778803	1.47256	1.38551	4.75563	4.15154	2.61874	2.72942	0.818669	0.679715	2.94699	3.25269	2.17701	2.13856	up	normal	up	up	PPR repeat family	Pentatricopeptide repeat-containing protein At3g14730 OS=Arabidopsis thaliana OX=3702 GN=PCMP-E31 PE=2 SV=1	pentatricopeptide repeat-containing protein At3g14730 [Prunus persica]
Prupe.4G076400_v2.0.a1	Prupe.4G076400	LOC18778647	0.857041	1.09141	5.35565	4.3082	4.02329	3.25875	1.04266	0.519267	3.22434	2.33444	1.43644	1.06948	up	up	up	--	--	--	uncharacterized protein LOC18778647 [Prunus persica]
Prupe.4G080700_v2.0.a1	Prupe.4G080700	LOC18779667	0.283446	0	2.97453	3.30347	0.485274	0.413817	0	0	0.878944	0.878133	0.220967	0.37655	up	--	up	--	2OG-Fe(II) oxygenase superfamily	Gibberellin 2-beta-dioxygenase OS=Phaseolus coccineus OX=3886 GN=GA2OX1 PE=2 SV=1	gibberellin 2-beta-dioxygenase [Prunus persica]
Prupe.4G081500_v2.0.a1	Prupe.4G081500	LOC18781359	1.88295	2.66651	9.74858	8.78471	4.43714	3.17679	2.81334	2.99663	15.1388	13.9045	9.9076	11.8108	up	--	up	up	--	--	uncharacterized protein LOC18781359 [Prunus persica]
Prupe.4G082600_v2.0.a1	Prupe.4G082600	LOC18778995	6.97279	4.03231	35.1271	36.6622	70.7899	57.2512	3.18638	2.6746	75.4241	71.382	48.5569	50.5363	up	up	up	up	FMN-dependent dehydrogenase	(S)-2-hydroxy-acid oxidase GLO1 OS=Arabidopsis thaliana OX=3702 GN=GLO1 PE=1 SV=1	peroxisomal (S)-2-hydroxy-acid oxidase GLO1 isoform X1 [Prunus persica]
Prupe.4G083300_v2.0.a1	Prupe.4G083300	LOC18778148	18.8791	15.2125	152.706	157.554	132.482	119.609	30.6371	31.0746	99.7826	94.3391	87.7211	86.7488	up	up	up	up	Aminotransferase class-III	Ornithine aminotransferase, mitochondrial OS=Arabidopsis thaliana OX=3702 GN=DELTA-OAT PE=1 SV=1	ornithine aminotransferase, mitochondrial [Prunus persica]
Prupe.4G085900_v2.0.a1	Prupe.4G085900	LOC18780684	4.02902	4.34431	21.3156	21.4119	24.5446	30.603	4.51583	4.58635	15.0926	13.7005	7.7259	7.48699	up	up	up	normal	Auxin response factor	Auxin response factor 6 OS=Arabidopsis thaliana OX=3702 GN=ARF6 PE=1 SV=2	auxin response factor 6 [Prunus persica]
Prupe.4G089600_v2.0.a1	Prupe.4G089600	LOC18780906	2.99454	2.40719	10.4124	11.0936	5.24182	5.14834	2.27456	2.62068	8.07435	9.03907	4.49457	4.16671	up	normal	up	normal	WD domain, G-beta repeat	U3 snoRNP-associated protein-like EMB2271 OS=Arabidopsis thaliana OX=3702 GN=EMB2271 PE=2 SV=1	U3 snoRNP-associated protein-like EMB2271 [Prunus persica]
Prupe.4G090100_v2.0.a1	Prupe.4G090100	LOC18778997	1.35207	1.23526	3.27338	3.66439	2.29236	2.02928	1.20722	1.36495	7.84624	6.99732	10.4042	10.3663	up	normal	up	up	START domain	Homeobox-leucine zipper protein ATHB-14 OS=Arabidopsis thaliana OX=3702 GN=ATHB-14 PE=1 SV=1	homeobox-leucine zipper protein ATHB-14 [Prunus persica]
Prupe.4G091200_v2.0.a1	Prupe.4G091200	LOC18778202	0.191829	0.054425	0.633534	0.832208	0.39274	0.738291	0.098916	0.119786	1.32388	1.05164	0.548979	0.3932	up	normal	up	up	Leucine rich repeat	LRR receptor-like serine/threonine-protein kinase GHR1 OS=Arabidopsis thaliana OX=3702 GN=GHR1 PE=1 SV=2	probable LRR receptor-like serine/threonine-protein kinase At4g20940 [Prunus persica]
Prupe.4G091300_v2.0.a1	Prupe.4G091300	LOC18780443	2.24307	0.756762	6.3564	6.19221	4.00313	2.2676	2.85687	1.94024	7.61312	6.40127	5.765	4.56993	up	normal	up	normal	NAD binding domain of 6-phosphogluconate dehydrogenase	Probable 3-hydroxyisobutyrate dehydrogenase, mitochondrial OS=Arabidopsis thaliana OX=3702 GN=At4g20930 PE=1 SV=3	probable 3-hydroxyisobutyrate dehydrogenase, mitochondrial isoform X1 [Prunus persica]
Prupe.4G092900_v2.0.a1	Prupe.4G092900	LOC18779274	0.659278	0.457895	1.79122	2.17347	2.31931	2.90071	0.770427	0.769874	4.11664	3.77214	7.15594	6.79008	up	up	up	up	Protein kinase domain	Wall-associated receptor kinase 2 OS=Arabidopsis thaliana OX=3702 GN=WAK2 PE=1 SV=1	wall-associated receptor kinase 2 [Prunus persica]
Prupe.4G098500_v2.0.a1	Prupe.4G098500	LOC18778604	2.94631	4.01181	150.949	153.468	328.787	348.666	0.825166	0.788187	10.9128	10.5422	55.8341	63.4888	up	up	up	up	FAD binding domain	Berberine bridge enzyme-like 17 OS=Arabidopsis thaliana OX=3702 GN=At4g20800 PE=2 SV=1	berberine bridge enzyme-like 17 [Prunus persica]
Prupe.4G101300_v2.0.a1	Prupe.4G101300	LOC18780682	2.16152	2.7786	13.4373	9.90891	10.7991	12.2249	2.4507	2.2025	8.35047	6.59592	7.98021	7.46634	up	up	up	up	Protein of unknown function (DUF640)	Protein LIGHT-DEPENDENT SHORT HYPOCOTYLS 4 OS=Arabidopsis thaliana OX=3702 GN=LSH4 PE=1 SV=1	protein G1-like1 [Prunus persica]
Prupe.4G106100_v2.0.a1	Prupe.4G106100	LOC18780239	3.23738	2.9973	22.5778	23.7341	13.8779	15.3304	0.722814	0.626456	2.0293	2.56487	4.47201	4.93283	up	up	up	up	No apical meristem (NAM) protein	Transcription factor JUNGBRUNNEN 1 OS=Arabidopsis thaliana OX=3702 GN=JUB1 PE=1 SV=1	transcription factor JUNGBRUNNEN 1 isoform X2 [Prunus persica]
Prupe.4G108500_v2.0.a1	Prupe.4G108500	LOC18778781	8.46563	12.1938	38.9134	35.0239	14.7862	18.8325	11.7344	12.056	46.3249	39.5341	27.871	29.7553	up	normal	up	normal	Zinc finger, C3HC4 type (RING finger)	E3 ubiquitin-protein ligase BOI OS=Arabidopsis thaliana OX=3702 GN=BOI PE=1 SV=1	BOI-related E3 ubiquitin-protein ligase 1 [Prunus persica]
Prupe.4G111500_v2.0.a1	Prupe.4G111500	LOC18780020	9.44323	7.00524	24.5983	25.9907	24.3851	20.546	12.1304	12.5144	43.1175	39.5089	41.4375	41.1056	up	up	up	up	--	Protein NARROW LEAF 1 OS=Oryza sativa subsp. japonica OX=39947 GN=NAL1 PE=1 SV=1	uncharacterized protein LOC18780020 [Prunus persica]
Prupe.4G116300_v2.0.a1	Prupe.4G116300	LOC18778553	0	0	4.06058	2.34222	1.70662	2.27113	0.647249	0.601136	6.30223	6.56237	17.3122	20.4517	up	up	up	up	Ring finger domain	E3 ubiquitin-protein ligase ATL76 OS=Arabidopsis thaliana OX=3702 GN=ATL76 PE=1 SV=1	RING-H2 finger protein ATL74 [Prunus persica]
Prupe.4G116700_v2.0.a1	Prupe.4G116700	LOC18780660	8.8982	6.61249	39.0367	42.7421	34.6287	24.3983	11.2806	12.8824	40.8238	39.2033	35.1052	33.2782	up	up	up	up	Peptidase family M20/M25/M40	Allantoate deiminase 2 OS=Glycine max OX=3847 GN=AAH2 PE=1 SV=1	hypothetical protein PRUPE_4G116700 [Prunus persica]
Prupe.4G121100_v2.0.a1	Prupe.4G121100	--	20.645	33.7141	70.6377	67.1674	60.1033	75.4899	5.56708	4.91962	73.4017	71.5369	106.498	107.749	up	normal	up	up	DREPP plasma membrane polypeptide	Plasma membrane-associated cation-binding protein 1 OS=Arabidopsis thaliana OX=3702 GN=PCAP1 PE=1 SV=1	plasma-membrane associated cation-binding protein 1 [Prunus dulcis]
Prupe.4G124300_v2.0.a1	Prupe.4G124300	LOC18780374	0.79585	0.957561	2.56502	2.22964	2.99931	2.438	1.10203	0.737232	2.80996	2.84279	2.15107	2.15833	up	up	up	normal	PPR repeat family	Pentatricopeptide repeat-containing protein At2g26790, mitochondrial OS=Arabidopsis thaliana OX=3702 GN=At2g26790 PE=3 SV=1	pentatricopeptide repeat-containing protein At2g26790, mitochondrial [Prunus persica]
Prupe.4G126000_v2.0.a1	Prupe.4G126000	LOC18780792	14.3333	11.9155	64.3147	60.9062	25.414	26.1992	19.314	21.9175	60.1468	52.8401	41.8216	42.091	up	normal	up	normal	Caspase domain	Metacaspase-4 OS=Arabidopsis thaliana OX=3702 GN=AMC4 PE=1 SV=1	metacaspase-4 [Prunus persica]
Prupe.4G127700_v2.0.a1	Prupe.4G127700	--	3.08474	4.11935	10.5005	11.7648	12.1431	13.5346	3.04022	2.72549	10.4877	10.963	10.695	12.3779	up	up	up	up	--	--	hypothetical protein PRUPE_4G127700 [Prunus persica]
Prupe.4G133900_v2.0.a1	Prupe.4G133900	LOC18780697	94.7921	59.9188	326.326	334.009	199.349	166.233	123.719	131.39	408.013	399.713	240.756	231.293	up	normal	up	normal	Phosphoglycerate kinase	Phosphoglycerate kinase 3, cytosolic OS=Arabidopsis thaliana OX=3702 GN=PGK3 PE=1 SV=1	phosphoglycerate kinase 3, cytosolic [Prunus persica]
Prupe.4G136600_v2.0.a1	Prupe.4G136600	LOC18778690	6.03184	6.36577	14.8336	17.2458	20.6009	24.7793	2.71376	2.56103	12.616	12.2383	11.33	12.0868	up	up	up	up	Nucleolar complex-associated protein	--	nucleolar complex protein 3 homolog [Prunus persica]
Prupe.4G139900_v2.0.a1	Prupe.4G139900	--	4.30623	2.91086	11.1066	12.5081	8.53709	7.74205	4.74846	4.93079	14.5392	14.9664	11.3756	11.7891	up	normal	up	normal	--	Protein NARROW LEAF 1 OS=Oryza sativa subsp. japonica OX=39947 GN=NAL1 PE=1 SV=1	unnamed protein product [Prunus armeniaca]
Prupe.4G140500_v2.0.a1	Prupe.4G140500	LOC18781268	5.47198	4.90544	61.2403	60.2271	38.3093	39.5034	0.920469	1.00591	7.66406	6.17375	7.31911	8.24323	up	up	up	up	galactosyl transferase GMA12/MNN10 family	Putative glycosyltransferase 7 OS=Arabidopsis thaliana OX=3702 GN=GT7 PE=2 SV=1	putative glycosyltransferase 7 [Prunus persica]
Prupe.4G143300_v2.0.a1	Prupe.4G143300	LOC18780923	2.73119	2.5388	26.8917	28.1865	25.5537	25.0399	0.584588	0.371381	4.88962	4.53613	3.19541	4.79244	up	up	up	up	--	--	uncharacterized protein LOC18780923 [Prunus persica]
Prupe.4G143400_v2.0.a1	Prupe.4G143400	LOC18778570	1.6475	1.94488	11.1524	11.7878	8.64108	8.21894	6.84054	6.11985	21.8115	20.33	16.9063	15.7167	up	up	up	normal	Methyltransferase domain	--	protein RRNAD1 [Prunus persica]
Prupe.4G145800_v2.0.a1	Prupe.4G145800	LOC18780458	1.03508	0.911596	7.46515	7.10152	9.91267	10.767	0.572488	0.623144	5.14653	5.67895	4.98862	5.67541	up	up	up	up	Glutathione S-transferase, N-terminal domain	Probable glutathione S-transferase parC OS=Nicotiana tabacum OX=4097 GN=PARC PE=2 SV=1	probable glutathione S-transferase parC [Prunus persica]
Prupe.4G147000_v2.0.a1	Prupe.4G147000	LOC18779399	10.2469	11.0484	32.4211	32.3724	55.294	45.8894	15.7686	14.6503	109	105.088	155.063	146.497	up	up	up	up	Glutathione S-transferase, N-terminal domain	Probable glutathione S-transferase parC OS=Nicotiana tabacum OX=4097 GN=PARC PE=2 SV=1	hypothetical protein PRUPE_4G147000 [Prunus persica]
Prupe.4G147200_v2.0.a1	Prupe.4G147200	LOC18779399	166.065	139.693	502.029	503.651	520.611	508.088	436.145	427.825	1625.99	1517.85	1393.21	1379.53	up	up	up	up	Glutathione S-transferase, N-terminal domain	Probable glutathione S-transferase parC OS=Nicotiana tabacum OX=4097 GN=PARC PE=2 SV=1	probable glutathione S-transferase parC isoform X1 [Prunus persica]
Prupe.4G148800_v2.0.a1	Prupe.4G148800	LOC18778324	0.190089	0.421487	3.83272	3.64031	2.85211	2.98429	0.228653	0.114412	1.45779	1.62044	1.04754	1.48534	up	up	up	up	--	Interactor of constitutive active ROPs 4 OS=Arabidopsis thaliana OX=3702 GN=ICR4 PE=1 SV=2	interactor of constitutive active ROPs 1 [Prunus persica]
Prupe.4G150400_v2.0.a1	Prupe.4G150400	LOC18778198	1.81904	1.91559	5.62232	5.70751	6.54952	6.86714	1.31522	1.68337	9.26477	9.64949	9.77339	9.15866	up	up	up	up	Ubiquitin carboxyl-terminal hydrolase	Ubiquitin carboxyl-terminal hydrolase 15 OS=Arabidopsis thaliana OX=3702 GN=UBP15 PE=1 SV=2	ubiquitin carboxyl-terminal hydrolase 15 [Prunus persica]
Prupe.4G154100_v2.0.a1	Prupe.4G154100	LOC18779814	1.31155	0.914447	3.49586	3.06355	2.72124	2.28257	0.32503	0.410308	1.35829	1.45639	1.01932	0.768831	up	normal	up	normal	--	SH2 domain-containing protein B OS=Arabidopsis thaliana OX=3702 GN=SHB PE=1 SV=1	uncharacterized protein LOC18779814 isoform X1 [Prunus persica]
Prupe.4G155100_v2.0.a1	Prupe.4G155100	LOC18781172	1.6657	2.23988	37.7732	41.9043	67.0272	72.3222	6.93884	7.37594	64.078	62.0656	56.6229	58.261	up	up	up	up	non-haem dioxygenase in morphine synthesis N-terminal	Protein SRG1 OS=Arabidopsis thaliana OX=3702 GN=SRG1 PE=2 SV=1	protein SRG1 isoform X1 [Prunus persica]
Prupe.4G155200_v2.0.a1	Prupe.4G155200	LOC18778282	35.1503	28.5395	1020.1	1045.3	1299.98	1167.7	2.70937	3.4983	79.9881	80.5405	171.154	166.764	up	up	up	up	Trypsin and protease inhibitor	Kunitz type trypsin inhibitor 104 OS=Medicago truncatula OX=3880 GN=KPI104 PE=1 SV=1	kunitz trypsin inhibitor 2 [Prunus persica]
Prupe.4G160200_v2.0.a1	Prupe.4G160200	LOC18780717	4.61043	3.07374	20.9605	20.8943	17.5101	22.8349	1.99737	2.5406	21.805	20.9733	14.8051	16.3341	up	up	up	up	NHL repeat	--	hypothetical protein PRUPE_4G160200 [Prunus persica]
Prupe.4G161200_v2.0.a1	Prupe.4G161200	LOC18781456	17.0799	12.6662	50.7407	56.3066	46.1405	40.1196	3.08167	3.76763	44.8355	42.7218	28.3512	29.1424	up	up	up	up	FBD	F-box/LRR-repeat protein At4g14096 OS=Arabidopsis thaliana OX=3702 GN=At4g14096 PE=2 SV=1	F-box/LRR-repeat protein At4g14103 [Prunus persica]
Prupe.4G164900_v2.0.a1	Prupe.4G164900	LOC18778411	4.71902	4.1665	12.3999	12.9261	7.99624	8.36962	1.92374	1.89575	9.46681	9.39158	5.52154	5.51901	up	normal	up	up	Peptide N-acetyl-beta-D-glucosaminyl asparaginase amidase A	Peptide-N4-(N-acetyl-beta-glucosaminyl)asparagine amidase A OS=Prunus dulcis OX=3755 PE=1 SV=2	peptide-N4-(N-acetyl-beta-glucosaminyl)asparagine amidase A [Prunus persica]
Prupe.4G165800_v2.0.a1	Prupe.4G165800	LOC18779303	0	0	0.70081	1.10034	1.87532	1.56006	0.064927	0.059053	0.787226	0.817657	1.59691	1.45937	up	up	up	up	Glycosyl hydrolase family 1	Beta-glucosidase 12 OS=Oryza sativa subsp. indica OX=39946 GN=BGLU12 PE=3 SV=1	beta-glucosidase 24 isoform X1 [Prunus persica]
Prupe.4G167400_v2.0.a1	Prupe.4G167400	LOC18780584	2.49275	2.80458	7.44384	7.00924	11.0737	10.7336	1.93685	2.47387	7.38879	6.38749	8.71207	8.1925	up	up	up	up	Tetratricopeptide repeat	TPR repeat-containing thioredoxin TTL1 OS=Arabidopsis thaliana OX=3702 GN=TTL1 PE=1 SV=1	TPR repeat-containing thioredoxin TTL1 [Prunus persica]
Prupe.4G167800_v2.0.a1	Prupe.4G167800	LOC18780474	34.2629	22.5576	101.205	101.787	104.892	84.6841	29.1872	30.4894	88.034	80.7605	124.254	121.31	up	up	up	up	DJ-1/PfpI family	Protein DJ-1 homolog B OS=Arabidopsis thaliana OX=3702 GN=DJ1B PE=1 SV=1	protein DJ-1 homolog B [Prunus persica]
Prupe.4G173200_v2.0.a1	Prupe.4G173200	LOC18779528	1.60454	1.98638	10.1412	7.1395	2.96667	3.24502	0.758854	0.561718	12.0338	11.4312	9.35639	8.80258	up	normal	up	up	--	--	golgin subfamily A member 6-like protein 22 [Prunus persica]
Prupe.4G174300_v2.0.a1	Prupe.4G174300	LOC18778942	10.4327	7.71754	25.5699	27.0733	15.7038	15.0975	1.64321	0.896369	9.44821	12.3167	9.36877	9.65222	up	normal	up	up	Amino-transferase class IV	D-amino-acid transaminase, chloroplastic OS=Arabidopsis thaliana OX=3702 GN=DAAT PE=1 SV=1	D-amino-acid transaminase, chloroplastic [Prunus persica]
Prupe.4G176900_v2.0.a1	Prupe.4G176900	LOC18780358	3.46189	4.41584	49.2693	47.2621	31.8489	31.4091	2.31569	3.35826	34.0105	33.0313	22.4421	25.0382	up	up	up	up	bHLH-MYC and R2R3-MYB transcription factors N-terminal	Protein RICE SALT SENSITIVE 3 OS=Oryza sativa subsp. japonica OX=39947 GN=RSS3 PE=1 SV=1	transcription factor EMB1444 isoform X1 [Prunus persica]
Prupe.4G177200_v2.0.a1	Prupe.4G177200	LOC103326054	0.659259	1.11951	7.47341	4.56349	3.81503	3.40634	1.88582	0.995402	12.7993	11.2841	28.7238	30.7931	up	normal	up	up	SBP domain	Squamosa promoter-binding-like protein 5 OS=Arabidopsis thaliana OX=3702 GN=SPL5 PE=2 SV=1	PREDICTED: squamosa promoter-binding-like protein 3 [Prunus mume]
Prupe.4G177400_v2.0.a1	Prupe.4G177400	LOC18779076	2.28102	1.73548	11.3089	11.255	10.6336	9.16341	1.08569	1.12263	4.29756	4.32006	3.58647	3.59664	up	up	up	up	Protein kinase domain	Phytosulfokine receptor 2 OS=Arabidopsis thaliana OX=3702 GN=PSKR2 PE=1 SV=1	hypothetical protein PRUPE_4G177400 [Prunus persica]
Prupe.4G177600_v2.0.a1	Prupe.4G177600	LOC109948609	8.82808	7.41622	128.835	124.118	43.8493	33.7508	6.89569	4.82857	199.223	221.233	93.0427	79.6854	up	up	up	up	--	--	hypothetical protein PRUPE_4G177600 [Prunus persica]
Prupe.4G177700_v2.0.a1	Prupe.4G177700	LOC18778486	3.26549	2.64644	15.6998	14.4247	9.11363	8.96085	4.60268	4.31429	20.1022	19.5865	9.87909	10.1656	up	up	up	normal	MatE	Protein DETOXIFICATION 19 OS=Arabidopsis thaliana OX=3702 GN=DTX19 PE=2 SV=1	protein DETOXIFICATION 19 isoform X1 [Prunus persica]
Prupe.4G178700_v2.0.a1	Prupe.4G178700	LOC18779717	3.56253	3.28863	53.417	55.2796	43.6292	33.5814	0.405462	0.42946	43.8946	44.2463	45.4729	41.2264	up	up	up	up	MatE	Protein DETOXIFICATION 18 OS=Arabidopsis thaliana OX=3702 GN=DTX18 PE=2 SV=1	hypothetical protein PRUPE_4G178700 [Prunus persica]
Prupe.4G181000_v2.0.a1	Prupe.4G181000	LOC18780406	1.85364	3.55173	24.3824	24.3988	29.5637	31.4115	0.947775	1.1618	6.54937	6.36803	10.4999	12.1741	up	up	up	up	Legume lectin domain	L-type lectin-domain containing receptor kinase VII.1 OS=Arabidopsis thaliana OX=3702 GN=LECRK71 PE=2 SV=1	hypothetical protein PRUPE_4G181000 [Prunus persica]
Prupe.4G183900_v2.0.a1	Prupe.4G183900	LOC18779530	1.44956	1.6791	9.22011	9.73201	10.2189	9.2756	1.49461	1.68806	14.4979	14.6936	13.1126	13.8996	up	up	up	up	Plasma-membrane choline transporter	Choline transporter protein 1 OS=Arabidopsis thaliana OX=3702 GN=CHER1 PE=1 SV=1	choline transporter-like protein 2 [Prunus persica]
Prupe.4G185400_v2.0.a1	Prupe.4G185400	LOC18781403	154.649	147.921	1029.25	1001.03	698.247	653.434	84.9051	83.2168	297.489	281.633	603.478	613.487	up	up	up	up	Aluminium induced protein	Stem-specific protein TSJT1 OS=Nicotiana tabacum OX=4097 GN=TSJT1 PE=2 SV=1	stem-specific protein TSJT1 [Prunus persica]
Prupe.4G185700_v2.0.a1	Prupe.4G185700	LOC18779061	166.98	122.771	592.066	609.421	238.917	214.936	128.139	125.818	367.699	367.687	645.863	652.719	up	normal	up	up	short chain dehydrogenase	Protochlorophyllide reductase, chloroplastic OS=Cucumis sativus OX=3659 GN=PORA PE=2 SV=1	protochlorophyllide reductase, chloroplastic [Prunus persica]
Prupe.4G186100_v2.0.a1	Prupe.4G186100	LOC18779486	3.03437	4.1465	13.0544	14.2531	15.1614	17.9118	2.74304	2.70901	12.0033	10.3408	9.51573	10.0458	up	up	up	up	--	COP1-interacting protein 7 OS=Arabidopsis thaliana OX=3702 GN=CIP7 PE=1 SV=1	uncharacterized protein LOC18779486 [Prunus persica]
Prupe.4G187500_v2.0.a1	Prupe.4G187500	LOC18778388	3.94325	3.02676	10.6159	11.2569	16.3529	12.7012	3.19418	2.9657	15.2004	13.2631	12.1544	11.4595	up	up	up	up	Trafficking protein particle complex subunit 10, TRAPPC10	Trafficking protein particle complex II-specific subunit 130 homolog OS=Arabidopsis thaliana OX=3702 GN=TRS130 PE=1 SV=1	hypothetical protein PRUPE_4G187500 [Prunus persica]
Prupe.4G187700_v2.0.a1	Prupe.4G187700	LOC18780468	3.68264	4.57871	61.0817	53.8376	35.088	38.5415	2.26889	1.94257	20.5211	18.8539	19.6662	20.914	up	up	up	up	Methyltransferase domain	--	uncharacterized protein LOC18780468 [Prunus persica]
Prupe.4G192000_v2.0.a1	Prupe.4G192000	LOC18781210	0.601808	1.9627	87.1623	80.3254	54.4909	86.5768	0	0	6.51925	6.25584	4.07897	4.43708	up	up	up	up	Myb-like DNA-binding domain	Transcription factor MYB102 OS=Arabidopsis thaliana OX=3702 GN=MYB102 PE=2 SV=1	myb-related protein 308 [Prunus persica]
Prupe.4G197400_v2.0.a1	Prupe.4G197400	LOC18778548	6.80889	6.41997	18.0773	18.0162	10.8344	11.2605	6.3041	7.04815	19.2128	18.1154	17.1191	16.5753	up	normal	up	normal	mRNA capping enzyme	mRNA cap guanine-N7 methyltransferase 1 OS=Arabidopsis thaliana OX=3702 GN=At3g20650 PE=2 SV=1	mRNA cap guanine-N7 methyltransferase 1 [Prunus persica]
Prupe.4G197800_v2.0.a1	Prupe.4G197800	LOC18778992	9.35637	9.14366	29.5227	27.729	33.0922	36.1982	2.56831	2.8842	19.635	18.7884	22.2184	22.2027	up	up	up	up	Sugar (and other) transporter	Organic cation/carnitine transporter 4 OS=Arabidopsis thaliana OX=3702 GN=OCT4 PE=2 SV=1	organic cation/carnitine transporter 4 [Prunus persica]
Prupe.4G202300_v2.0.a1	Prupe.4G202300	LOC18778259	2.59322	2.57113	6.64807	7.37105	7.10933	6.74291	2.54323	2.56711	8.89218	8.46386	7.85665	8.1485	up	up	up	up	PPR repeat family	Pentatricopeptide repeat-containing protein At4g04790, mitochondrial OS=Arabidopsis thaliana OX=3702 GN=At4g04790 PE=2 SV=2	pentatricopeptide repeat-containing protein At4g04790, mitochondrial isoform X1 [Prunus persica]
Prupe.4G212500_v2.0.a1	Prupe.4G212500	LOC18779623	2.4998	3.75692	14.6352	15.2677	12.8887	16.06	3.27816	3.09657	19.4168	18.7912	18.4686	18.177	up	up	up	up	--	--	uncharacterized protein LOC18779623 [Prunus persica]
Prupe.4G215000_v2.0.a1	Prupe.4G215000	LOC18781155	0.398171	0.57432	5.41062	5.67539	2.99893	4.65336	0.542745	0.150746	3.30843	2.19892	1.40062	1.66965	up	up	up	up	Polyprenyl synthetase	Heterodimeric geranylgeranyl pyrophosphate synthase small subunit, chloroplastic OS=Arabidopsis thaliana OX=3702 GN=GGR PE=1 SV=2	heterodimeric geranylgeranyl pyrophosphate synthase small subunit, chloroplastic [Prunus persica]
Prupe.4G220200_v2.0.a1	Prupe.4G220200	--	11.993	7.49276	43.6151	41.2559	25.6498	21.0447	7.784	7.6818	22.2835	21.4696	48.7543	46.088	up	normal	up	up	Cotton fibre expressed protein	--	hypothetical protein PRUPE_4G220200 [Prunus persica]
Prupe.4G220900_v2.0.a1	Prupe.4G220900	LOC117624353	23.0715	9.50866	48.8872	49.7619	22.2298	12.4975	15.339	16.9762	45.0823	50.0408	36.2888	33.9198	up	normal	up	normal	Ribosomal protein L31	--	PREDICTED: GDP-L-galactose [Prunus dulcis]
Prupe.4G223500_v2.0.a1	Prupe.4G223500	LOC18779028	7.84605	7.36302	37.7272	37.6325	22.2174	22.9769	9.93387	10.1136	38.7993	33.6812	31.8942	32.0327	up	up	up	up	Microtubule associated protein (MAP65/ASE1 family)	65-kDa microtubule-associated protein 1 OS=Arabidopsis thaliana OX=3702 GN=MAP65-1 PE=1 SV=1	hypothetical protein PRUPE_4G223500 [Prunus persica]
Prupe.4G224100_v2.0.a1	Prupe.4G224100	LOC18781512	11.2822	11.0203	36.2423	35.4264	31.1814	29.4637	15.3715	17.0347	50.5098	47.8324	52.058	51.3642	up	up	up	up	LBP / BPI / CETP family, C-terminal domain	Putative BPI/LBP family protein At1g04970 OS=Arabidopsis thaliana OX=3702 GN=At1g04970 PE=2 SV=1	hypothetical protein PRUPE_4G224100 [Prunus persica]
Prupe.4G234600_v2.0.a1	Prupe.4G234600	LOC18779537	0.8429	0.566264	3.37648	3.10598	4.48526	5.70555	0.459817	0.412974	3.60222	3.1637	5.19131	5.30106	up	up	up	up	OST-HTH/LOTUS domain	Zinc finger CCCH domain-containing protein 18 OS=Arabidopsis thaliana OX=3702 GN=At2g05160 PE=2 SV=1	zinc finger CCCH domain-containing protein 18 isoform X1 [Prunus persica]
Prupe.4G242100_v2.0.a1	Prupe.4G242100	LOC18778362	5.57555	2.79419	17.0162	19.4204	13.246	11.4593	17.5847	15.8632	57.3792	61.9577	79.0594	70.9291	up	normal	up	up	--	--	uncharacterized protein LOC18778362 [Prunus persica]
Prupe.4G244600_v2.0.a1	Prupe.4G244600	LOC18781001	6.58083	8.41046	18.0399	22.768	12.3918	14.19	3.69167	3.55619	14.0523	16.8025	12.5098	12.115	up	normal	up	up	Ring finger domain	E3 ubiquitin-protein ligase BIG BROTHER OS=Arabidopsis thaliana OX=3702 GN=BB PE=1 SV=1	E3 ubiquitin ligase BIG BROTHER [Prunus persica]
Prupe.4G254800_v2.0.a1	Prupe.4G254800	LOC18781541	4.39109	5.87266	13.7825	14.9675	13.4902	15.1703	2.37263	2.25277	11.5931	12.4106	12.1827	12.5453	up	up	up	up	3' exoribonuclease family, domain 1	Exosome complex component RRP45B OS=Arabidopsis thaliana OX=3702 GN=RRP45B PE=2 SV=1	exosome complex component RRP45A [Prunus persica]
Prupe.4G255100_v2.0.a1	Prupe.4G255100	LOC18778274	0.362515	0.56412	6.76249	6.26505	4.30222	6.30327	0.757103	0.263951	8.6603	7.76901	2.27902	2.25852	up	up	up	normal	RNA recognition motif. (a.k.a. RRM, RBD, or RNP domain)	Zinc finger CCCH domain-containing protein 53 OS=Oryza sativa subsp. japonica OX=39947 GN=Os07g0682400 PE=2 SV=1	zinc finger CCCH domain-containing protein 22 isoform X2 [Prunus persica]
Prupe.4G255200_v2.0.a1	Prupe.4G255200	LOC18780347	3.0223	2.94767	12.9628	12.8502	15.0361	15.7398	1.59347	1.74615	12.4156	12.352	10.7487	10.9901	up	up	up	up	RNA recognition motif. (a.k.a. RRM, RBD, or RNP domain)	Zinc finger CCCH domain-containing protein 55 OS=Arabidopsis thaliana OX=3702 GN=At5g12440 PE=2 SV=3	zinc finger CCCH domain-containing protein 55 isoform X2 [Prunus persica]
Prupe.4G255600_v2.0.a1	Prupe.4G255600	LOC18779277	575.539	847.608	4086.69	4245.71	2407.82	3301.72	1016.96	1038.86	8241.88	7996.96	2480.72	2546.73	up	up	up	normal	Glycosyl hydrolases family 17	Glucan endo-1,3-beta-glucosidase OS=Vitis vinifera OX=29760 GN=VIT_06s0061g00120 PE=1 SV=2	glucan endo-1,3-beta-glucosidase [Prunus persica]
Prupe.4G257600_v2.0.a1	Prupe.4G257600	LOC18779587	55.8631	61.6739	252.077	236.524	336.217	440.334	77.3693	81.4885	272.656	259.829	359.82	370.323	up	up	up	up	BURP domain	BURP domain-containing protein 3 OS=Oryza sativa subsp. japonica OX=39947 GN=BURP3 PE=2 SV=1	hypothetical protein PRUPE_4G257600 [Prunus persica]
Prupe.4G260400_v2.0.a1	Prupe.4G260400	LOC18778141	5.39882	2.65925	12.9717	14.2929	7.88005	5.46347	2.45672	2.75051	7.09253	7.80624	5.7217	5.02842	up	normal	up	normal	Lysine methyltransferase	--	protein N-lysine methyltransferase METTL21A [Prunus persica]
Prupe.4G271800_v2.0.a1	Prupe.4G271800	LOC18778720	3.63228	4.5101	36.277	35.9626	26.3248	28.7916	0.651015	0.380478	4.10288	4.59995	6.06877	7.13199	up	up	up	up	U-box domain	U-box domain-containing protein 26 OS=Arabidopsis thaliana OX=3702 GN=PUB26 PE=2 SV=1	U-box domain-containing protein 26 [Prunus persica]
Prupe.4G273000_v2.0.a1	Prupe.4G273000	LOC18780252	14.3587	7.30311	35.4914	36.366	24.7948	16.6827	6.05919	5.45111	21.1271	22.6661	15.9224	16.9676	up	normal	up	up	--	--	uncharacterized protein LOC18780252 [Prunus persica]
Prupe.4G281200_v2.0.a1	Prupe.4G281200	LOC18779330	8.72075	9.09178	24.2308	25.128	24.0602	20.9521	7.02458	7.73677	21.4589	21.6908	21.873	22.4678	up	up	up	up	--	--	hypothetical protein PRUPE_4G281200 [Prunus persica]
Prupe.4G281900_v2.0.a1	Prupe.4G281900	LOC18779719	4.34439	5.02897	23.2929	23.0227	12.0587	14.3847	3.35882	4.029	12.3523	11.9681	10.8288	11.2174	up	up	up	up	Filament-like plant protein, long coiled-coil	Filament-like plant protein 3 OS=Arabidopsis thaliana OX=3702 GN=FPP3 PE=1 SV=2	filament-like plant protein [Prunus persica]
Prupe.5G000400_v2.0.a1	Prupe.5G000400	LOC18777235	0.762767	1.98446	6.66524	7.00658	4.55556	4.90335	0.986421	0.549481	4.17838	5.10909	4.60234	4.9384	up	up	up	up	--	Uncharacterized protein At1g76660 OS=Arabidopsis thaliana OX=3702 GN=At1g76660 PE=2 SV=1	uncharacterized protein At1g76660 [Prunus persica]
Prupe.5G001300_v2.0.a1	Prupe.5G001300	LOC18777667	3.22205	5.09787	14.5897	13.5881	7.51637	8.04283	3.74944	4.25775	15.9412	14.2929	8.77435	9.23741	up	normal	up	normal	Protein of unknown function, DUF547	--	hypothetical protein PRUPE_5G001300 [Prunus persica]
Prupe.5G002800_v2.0.a1	Prupe.5G002800	LOC18776213	22.8947	31.2954	163.567	133.106	112.107	119.344	22.3798	20.4269	100.688	108.645	143.504	145.044	up	up	up	up	CP12 domain	Calvin cycle protein CP12-3, chloroplastic OS=Arabidopsis thaliana OX=3702 GN=CP12-3 PE=1 SV=1	calvin cycle protein CP12-3, chloroplastic [Prunus persica]
Prupe.5G003400_v2.0.a1	Prupe.5G003400	LOC18777259	37.2278	28.8557	108.099	109.528	81.6744	70.4766	22.1649	22.95	89.9148	83.4763	70.0901	71.2858	up	normal	up	up	Phosphofructokinase	Pyrophosphate--fructose 6-phosphate 1-phosphotransferase subunit alpha OS=Ricinus communis OX=3988 GN=PFP-ALPHA PE=3 SV=1	pyrophosphate--fructose 6-phosphate 1-phosphotransferase subunit alpha [Prunus persica]
Prupe.5G003600_v2.0.a1	Prupe.5G003600	LOC18777115	0.674671	0.887264	2.54392	2.27653	2.44059	3.6475	0.820606	1.10845	2.74061	2.62031	3.64642	3.83462	up	up	up	up	FAR1 DNA-binding domain	Protein FAR1-RELATED SEQUENCE 5 OS=Arabidopsis thaliana OX=3702 GN=FRS5 PE=1 SV=1	protein FAR1-RELATED SEQUENCE 5 [Prunus persica]
Prupe.5G006300_v2.0.a1	Prupe.5G006300	LOC18777472	7.7543	5.33824	50.3603	50.5641	34.4947	26.1489	6.67543	6.35564	34.2064	32.2683	18.1889	17.7471	up	up	up	up	Sugar (and other) transporter	Monosaccharide-sensing protein 2 OS=Arabidopsis thaliana OX=3702 GN=MSSP2 PE=1 SV=2	monosaccharide-sensing protein 2 [Prunus persica]
Prupe.5G011400_v2.0.a1	Prupe.5G011400	LOC18776773	75.015	58.8911	370.396	391.864	1049.05	1022.28	100.095	90.5188	504.609	479.621	1417.36	1427.89	up	up	up	up	Catalase	Catalase isozyme 1 OS=Gossypium hirsutum OX=3635 GN=CAT1 PE=2 SV=2	hypothetical protein PRUPE_5G011400 [Prunus persica]
Prupe.5G025300_v2.0.a1	Prupe.5G025300	LOC18777442	0.127069	0.035712	5.41641	5.15865	13.1723	11.8696	0.038644	0.096384	3.20611	2.53104	3.42706	3.24186	up	up	up	up	NB-ARC domain	Disease resistance protein RPM1 OS=Arabidopsis thaliana OX=3702 GN=RPM1 PE=1 SV=1	disease resistance protein RPM1 [Prunus persica]
Prupe.5G025700_v2.0.a1	Prupe.5G025700	LOC18777211	2.8807	2.18804	6.48938	7.53798	5.88405	5.84804	2.13353	2.09422	7.49747	6.15255	6.20188	5.80844	up	normal	up	up	--	Protein SENSITIVE TO UV 2 OS=Arabidopsis thaliana OX=3702 GN=SUV2 PE=1 SV=1	uncharacterized protein LOC18777211 isoform X1 [Prunus persica]
Prupe.5G027400_v2.0.a1	Prupe.5G027400	LOC18776428	1.56247	0.731736	6.35553	6.86597	7.3616	8.15106	1.39285	1.68503	5.96618	6.44812	7.21131	6.411	up	up	up	up	Serine aminopeptidase, S33	--	protein ABHD17B isoform X1 [Prunus persica]
Prupe.5G027500_v2.0.a1	Prupe.5G027500	LOC18777659	2.03198	2.07714	8.65776	8.52791	29.922	26.59	2.59354	2.46743	7.16369	6.72547	7.94343	7.63283	up	up	up	up	Cellulose synthase	Cellulose synthase-like protein D3 OS=Arabidopsis thaliana OX=3702 GN=CSLD3 PE=1 SV=1	cellulose synthase-like protein D3 [Prunus persica]
Prupe.5G031500_v2.0.a1	Prupe.5G031500	LOC18776779	6.01847	4.7065	18.6873	18.1678	13.7551	13.3087	4.0904	4.45234	17.9388	16.0885	9.67873	9.66474	up	up	up	normal	Glycosyltransferase family 20	Alpha,alpha-trehalose-phosphate synthase [UDP-forming] 5 OS=Arabidopsis thaliana OX=3702 GN=TPS5 PE=1 SV=2	alpha,alpha-trehalose-phosphate synthase [UDP-forming] 5 [Prunus persica]
Prupe.5G039600_v2.0.a1	Prupe.5G039600	LOC18776493	4.36325	3.04217	15.7515	14.5652	11.963	8.4516	6.03019	7.81137	19.8472	17.4559	21.0928	23.6075	up	normal	up	up	LSD1 zinc finger	Protein LOL1 OS=Arabidopsis thaliana OX=3702 GN=LOL1 PE=2 SV=1	protein LOL1 [Prunus persica]
Prupe.5G040900_v2.0.a1	Prupe.5G040900	LOC18777150	0.735705	1.27756	4.6357	4.02113	4.04355	4.59539	1.30515	1.21672	4.43443	4.54488	2.77799	3.33081	up	up	up	normal	Protein phosphatase 2C	Protein phosphatase 2C 29 OS=Arabidopsis thaliana OX=3702 GN=PLL1 PE=1 SV=2	hypothetical protein PRUPE_5G040900 [Prunus persica]
Prupe.5G045000_v2.0.a1	Prupe.5G045000	LOC18775757	16.6288	16.8943	66.2366	68.3882	50.9161	50.7098	15.3026	16.6382	117.945	111.485	118.469	117.664	up	up	up	up	Myb-like DNA-binding domain	Two-component response regulator-like APRR2 OS=Arabidopsis thaliana OX=3702 GN=APRR2 PE=2 SV=2	two-component response regulator-like APRR2 isoform X1 [Prunus persica]
Prupe.5G048700_v2.0.a1	Prupe.5G048700	LOC18775654	0.918828	1.33324	3.54347	3.54345	3.23272	2.83458	0.90621	0.870563	2.88851	3.32808	3.65805	3.07917	up	up	up	up	GC-rich sequence DNA-binding factor-like protein	Septin and tuftelin-interacting protein 1 homolog 1 OS=Arabidopsis thaliana OX=3702 GN=STIPL1 PE=1 SV=1	hypothetical protein PRUPE_5G048700 [Prunus persica]
Prupe.5G049600_v2.0.a1	Prupe.5G049600	LOC18776933	0.81898	0.721236	3.67568	2.93573	6.18547	4.42582	1.61177	1.6784	7.51255	6.5784	7.1122	7.17384	up	up	up	up	--	--	uncharacterized protein LOC18776933 isoform X1 [Prunus persica]
Prupe.5G050000_v2.0.a1	Prupe.5G050000	LOC18775970	7.4569	12.3874	35.8144	30.3259	26.1137	29.1238	5.34945	5.36639	29.0941	29.9987	20.7264	21.7698	up	up	up	up	DKCLD (NUC011) domain	H/ACA ribonucleoprotein complex subunit 4 OS=Arabidopsis thaliana OX=3702 GN=CBF5 PE=1 SV=1	H/ACA ribonucleoprotein complex subunit 4 [Prunus persica]
Prupe.5G052900_v2.0.a1	Prupe.5G052900	--	3.22347	3.83392	21.6169	19.3515	16.9307	21.5556	5.33641	5.05471	19.3879	18.6225	22.0405	21.7215	up	up	up	up	MORN repeat	--	hypothetical protein PRUPE_5G052900 [Prunus persica]
Prupe.5G054300_v2.0.a1	Prupe.5G054300	LOC18777533	0.962969	1.50095	4.72415	5.05915	2.4172	2.75188	0.592758	0.513061	3.99024	3.92586	1.59821	1.83729	up	normal	up	up	WD domain, G-beta repeat	U3 small nucleolar RNA-associated protein 18 homolog OS=Arabidopsis thaliana OX=3702 GN=At5g14050 PE=1 SV=1	U3 small nucleolar RNA-associated protein 18 homolog [Prunus persica]
Prupe.5G057900_v2.0.a1	Prupe.5G057900	LOC18776254	9.55855	5.04213	49.7847	50.9049	11.476	9.17259	1.65439	2.46541	26.1313	27.7157	12.586	12.1609	up	normal	up	up	Expansin C-terminal domain	Expansin-like B1 OS=Arabidopsis thaliana OX=3702 GN=EXLB1 PE=2 SV=2	expansin-like B1 [Prunus persica]
Prupe.5G064700_v2.0.a1	Prupe.5G064700	LOC18777210	4.44805	6.16678	15.3996	12.3443	13.5654	14.7517	3.69663	3.70597	12.5726	12.1062	16.1745	18.6249	up	up	up	up	non-haem dioxygenase in morphine synthesis N-terminal	Probable 2-oxoglutarate-dependent dioxygenase At3g50210 OS=Arabidopsis thaliana OX=3702 GN=At3g50210 PE=2 SV=1	2-oxoglutarate-Fe(II) type oxidoreductase [Prunus persica]
Prupe.5G068700_v2.0.a1	Prupe.5G068700	LOC18778076	13.2375	12.3122	33.8815	30.1314	25.6693	23.1031	10.6411	10.6001	30.0427	27.9198	20.9542	23.7118	up	normal	up	normal	Scavenger mRNA decapping enzyme C-term binding	Bifunctional adenosine 5'-phosphosulfate phosphorylase/adenylylsulfatase HINT4 OS=Arabidopsis thaliana OX=3702 GN=HINT4 PE=1 SV=1	bifunctional adenosine 5'-phosphosulfate phosphorylase/adenylylsulfatase HINT4 isoform X1 [Prunus persica]
Prupe.5G074200_v2.0.a1	Prupe.5G074200	LOC18776508	0.514588	0.623943	6.50681	5.8152	4.09784	6.12735	0.540736	0.202488	1.75469	1.67129	2.12192	2.40289	up	up	up	up	WRKY DNA -binding domain	Probable WRKY transcription factor 21 OS=Arabidopsis thaliana OX=3702 GN=WRKY21 PE=1 SV=1	probable WRKY transcription factor 15 [Prunus persica]
Prupe.5G076400_v2.0.a1	Prupe.5G076400	LOC18776776	2.5255	2.10875	9.30709	10.7299	7.69603	6.49604	2.39573	2.12764	8.04425	8.29521	7.47074	8.72674	up	up	up	up	Squalene/phytoene synthase	--	NADH dehydrogenase (ubiquinone) complex I, assembly factor 6 [Prunus persica]
Prupe.5G076900_v2.0.a1	Prupe.5G076900	LOC18776470	0.672408	0.654059	4.64361	4.62634	1.50665	1.02609	4.18347	4.36942	27.5886	29.4857	11.4655	14.4656	up	--	up	up	Plant invertase/pectin methylesterase inhibitor	Pectinesterase inhibitor 9 OS=Arabidopsis thaliana OX=3702 GN=PMEI9 PE=2 SV=1	21 kDa protein [Prunus persica]
Prupe.5G078900_v2.0.a1	Prupe.5G078900	LOC18777493	17.1092	20.8731	67.9247	70.7565	72.8755	77.1998	20.4982	19.9606	102.939	99.9731	91.0981	90.4855	up	up	up	up	Copper amine oxidase, enzyme domain	Primary amine oxidase OS=Arabidopsis thaliana OX=3702 GN=At1g62810 PE=2 SV=1	primary amine oxidase [Prunus persica]
Prupe.5G079400_v2.0.a1	Prupe.5G079400	LOC18776901	1.51087	1.33286	21.8265	22.686	11.1144	11.8103	0.646589	0.78654	9.21435	9.08151	10.1998	8.28426	up	up	up	up	Protein tyrosine and serine/threonine kinase	Proline-rich receptor-like protein kinase PERK9 OS=Arabidopsis thaliana OX=3702 GN=PERK9 PE=1 SV=1	probable LRR receptor-like serine/threonine-protein kinase At1g34110 [Prunus persica]
Prupe.5G081500_v2.0.a1	Prupe.5G081500	LOC103337281	4.6186	4.2291	24.6931	26.6264	21.7647	16.7795	2.56731	2.50765	15.8693	15.3506	17.2779	15.7791	up	up	up	up	Plants and Prokaryotes Conserved (PCC) domain	AT-hook motif nuclear-localized protein 1 OS=Arabidopsis thaliana OX=3702 GN=AHL1 PE=1 SV=1	PREDICTED: AT-hook motif nuclear-localized protein 1 [Prunus mume]
Prupe.5G082300_v2.0.a1	Prupe.5G082300	LOC18777893	1.92994	1.34155	4.38186	4.09337	5.0906	5.56561	2.01575	1.94891	5.62878	5.09082	4.5039	4.54687	up	up	up	normal	Kinesin motor domain	Kinesin-like protein KIN-UA OS=Arabidopsis thaliana OX=3702 GN=KINUA PE=1 SV=1	kinesin-like protein KIN-UA [Prunus persica]
Prupe.5G084600_v2.0.a1	Prupe.5G084600	--	1.5035	1.59026	4.19644	3.64244	3.83457	3.94902	1.41492	1.67417	5.40478	4.58961	5.00012	5.24315	up	normal	up	up	Subtilase family	Subtilisin-like protease 4 OS=Lotus japonicus OX=34305 GN=SBTM4 PE=2 SV=1	hypothetical protein PRUPE_5G084600 [Prunus persica]
Prupe.5G089300_v2.0.a1	Prupe.5G089300	LOC18776740	0.410394	0.390151	1.19323	1.10457	2.48871	2.16907	0.299491	0.255509	1.62412	1.69727	1.70551	1.30865	up	up	up	up	RNA polymerase Rpb1, domain 2	DNA-directed RNA polymerase IV subunit 1 OS=Arabidopsis thaliana OX=3702 GN=NRPD1 PE=1 SV=1	DNA-directed RNA polymerase IV subunit 1 isoform X1 [Prunus persica]
Prupe.5G091900_v2.0.a1	Prupe.5G091900	LOC18775819	5.93063	4.27003	16.1647	14.589	14.3421	11.455	4.87665	4.69566	15.6678	16.1165	12.8994	13.5224	up	up	up	up	GPI transamidase subunit PIG-U	--	phosphatidylinositol glycan anchor biosynthesis class U protein [Prunus persica]
Prupe.5G097300_v2.0.a1	Prupe.5G097300	LOC18777628	0.634164	0.831312	3.60485	3.22861	7.8829	9.88352	2.43502	2.61296	15.078	13.9873	11.3489	11.3786	up	up	up	up	Glycosyl transferase family 90	Actin-depolymerizing factor 7 OS=Arabidopsis thaliana OX=3702 GN=ADF7 PE=2 SV=1	uncharacterized protein LOC18777628 isoform X1 [Prunus persica]
Prupe.5G098200_v2.0.a1	Prupe.5G098200	LOC18776361	0.117925	0.048222	0.6423	0.436129	0.121584	0.078457	0.045358	0.028142	0.306654	0.410856	0.245943	0.254338	up	--	up	--	C2 domain	FT-interacting protein 3 OS=Arabidopsis thaliana OX=3702 GN=FTIP3 PE=1 SV=1	FT-interacting protein 1 [Prunus persica]
Prupe.5G098800_v2.0.a1	Prupe.5G098800	LOC18776880	9.53874	6.13371	29.1457	28.8871	28.8674	30.1352	4.25315	4.82035	23.9674	20.9051	24.4836	24.1038	up	up	up	up	Plants and Prokaryotes Conserved (PCC) domain	AT-hook motif nuclear-localized protein 5 OS=Arabidopsis thaliana OX=3702 GN=AHL5 PE=1 SV=1	AT-hook motif nuclear-localized protein 5 [Prunus persica]
Prupe.5G100100_v2.0.a1	Prupe.5G100100	LOC18777685	0.639778	0.550771	3.31598	3.00621	1.64835	1.60873	0.236577	0.444228	2.85272	3.45818	1.45166	1.23602	up	normal	up	up	Domain of unknown function (DUF3527)	--	uncharacterized protein LOC18777685 [Prunus persica]
Prupe.5G101000_v2.0.a1	Prupe.5G101000	LOC18776843	1.9342	2.3596	8.27351	9.03166	14.5135	15.652	0.877091	0.845351	2.82742	2.88346	3.45226	3.98485	up	up	up	up	Domain of unknown function (DUF4378)	--	uncharacterized protein LOC18776843 [Prunus persica]
Prupe.5G103200_v2.0.a1	Prupe.5G103200	LOC18777711	0.491218	0.450714	1.64068	2.06106	1.65346	1.54401	0.193905	0.258509	1.4977	1.40374	0.603875	0.856904	up	up	up	up	--	--	uncharacterized protein LOC18777711 [Prunus persica]
Prupe.5G114100_v2.0.a1	Prupe.5G114100	LOC18776576	0.7006	0.35665	5.17671	5.91715	1.22615	0.583466	0.265392	0.03799	2.35894	2.13602	0.886862	1.03991	up	--	up	up	AP2 domain	Ethylene-responsive transcription factor CRF2 OS=Arabidopsis thaliana OX=3702 GN=CRF2 PE=1 SV=1	ethylene-responsive transcription factor CRF2 [Prunus persica]
Prupe.5G114500_v2.0.a1	Prupe.5G114500	--	12.5807	4.99468	151.353	156.698	255.218	172.568	89.7574	93.5593	326.893	379.011	386.144	383.381	up	up	up	up	--	--	hypothetical protein PRUPE_5G114500 [Prunus persica]
Prupe.5G115700_v2.0.a1	Prupe.5G115700	LOC18777147	1.94456	2.08372	4.87075	5.83624	3.0769	2.95598	2.00737	1.91731	7.29369	6.92526	5.45776	5.0637	up	normal	up	normal	GDSL/SGNH-like Acyl-Esterase family found in Pmr5 and Cas1p	Protein trichome birefringence-like 23 OS=Arabidopsis thaliana OX=3702 GN=TBL23 PE=2 SV=1	protein trichome birefringence-like 23 [Prunus persica]
Prupe.5G116100_v2.0.a1	Prupe.5G116100	LOC18776868	12.6145	14.7273	54.0539	47.4694	47.4019	53.536	28.0837	25.4948	143.295	139.599	117.147	113.561	up	up	up	up	UDP-glucoronosyl and UDP-glucosyl transferase	Hydroquinone glucosyltransferase OS=Rauvolfia serpentina OX=4060 GN=AS PE=1 SV=1	hydroquinone glucosyltransferase [Prunus persica]
Prupe.5G116200_v2.0.a1	Prupe.5G116200	LOC18776911	0.407747	0.512973	40.2925	37.1538	10.4469	10.7392	0.576985	0.384308	28.7805	28.1232	8.90262	7.76381	up	up	up	up	UDP-glucoronosyl and UDP-glucosyl transferase	Hydroquinone glucosyltransferase OS=Rauvolfia serpentina OX=4060 GN=AS PE=1 SV=1	hydroquinone glucosyltransferase [Prunus persica]
Prupe.5G118000_v2.0.a1	Prupe.5G118000	LOC18776275	13.0162	13.1425	65.114	65.691	50.8055	52.7576	5.53248	6.21387	36.9382	35.5539	40.3174	39.0465	up	up	up	up	Glycosyl hydrolase family 9	Endoglucanase 6 OS=Arabidopsis thaliana OX=3702 GN=At1g64390 PE=2 SV=2	endoglucanase 6 [Prunus persica]
Prupe.5G123500_v2.0.a1	Prupe.5G123500	LOC18777114	28.8616	23.989	113.623	118.418	140.516	141.425	11.3958	12.222	73.1744	67.8452	57.6115	58.1568	up	up	up	up	Cellulose synthase	Cellulose synthase-like protein G3 OS=Arabidopsis thaliana OX=3702 GN=CSLG3 PE=2 SV=2	cellulose synthase-like protein G3 [Prunus persica]
Prupe.5G123800_v2.0.a1	Prupe.5G123800	LOC18775681	6.31383	7.00807	36.7509	40.2692	74.7117	85.019	8.27529	7.79928	74.2505	71.2439	71.1574	73.2435	up	up	up	up	Cellulose synthase	Cellulose synthase-like protein G3 OS=Arabidopsis thaliana OX=3702 GN=CSLG3 PE=2 SV=2	cellulose synthase-like protein G3 [Prunus persica]
Prupe.5G125100_v2.0.a1	Prupe.5G125100	LOC18777969	1.67118	0.981091	12.5137	15.0966	2.4211	2.96213	0.372793	0.865362	5.98989	5.33861	4.35555	4.92976	up	normal	up	up	Sugar efflux transporter for intercellular exchange	Bidirectional sugar transporter SWEET4 OS=Oryza sativa subsp. indica OX=39946 GN=SWEET4 PE=2 SV=1	bidirectional sugar transporter SWEET4 [Prunus persica]
Prupe.5G125500_v2.0.a1	Prupe.5G125500	LOC109949217	7.23761	5.2973	34.652	36.277	5.19994	3.81283	0.848388	1.95199	5.82049	6.24923	6.21226	4.87588	up	normal	up	normal	--	--	uncharacterized protein LOC109949217 [Prunus persica]
Prupe.5G128000_v2.0.a1	Prupe.5G128000	LOC18777065	9.68076	5.54325	71.5385	80.3615	16.8066	14.6799	7.27998	7.18732	28.2781	27.1508	17.8823	16.4768	up	normal	up	normal	Yippee zinc-binding/DNA-binding /Mis18, centromere assembly	Protein yippee-like At4g27745 OS=Arabidopsis thaliana OX=3702 GN=At4g27745 PE=3 SV=2	protein yippee-like At4g27745 [Prunus persica]
Prupe.5G128100_v2.0.a1	Prupe.5G128100	LOC18777354	8.60157	8.61337	36.174	33.645	9.04994	11.0092	3.36353	3.48432	10.6451	9.76492	3.48784	3.44986	up	normal	up	normal	OPT oligopeptide transporter protein	Oligopeptide transporter 7 OS=Arabidopsis thaliana OX=3702 GN=OPT7 PE=2 SV=1	oligopeptide transporter 7 isoform X1 [Prunus persica]
Prupe.5G131300_v2.0.a1	Prupe.5G131300	LOC18776363	0.220849	0.335548	48.4685	52.0639	232.835	283.209	0.258298	0.294903	2.92829	2.78325	42.2413	41.8281	up	up	up	up	Glycosyl hydrolase family 9	Endoglucanase 1 OS=Persea americana OX=3435 GN=CEL1 PE=2 SV=1	endoglucanase CX [Prunus persica]
Prupe.5G132800_v2.0.a1	Prupe.5G132800	LOC18776048	254.75	193.338	749.413	757.939	233.969	214.112	91.5273	92.5836	484.253	465.824	194.055	193.227	up	normal	up	normal	Starch synthase catalytic domain	Granule-bound starch synthase 1, chloroplastic/amyloplastic OS=Antirrhinum majus OX=4151 GN=WAXY PE=2 SV=1	granule-bound starch synthase 1, chloroplastic/amyloplastic [Prunus persica]
Prupe.5G136900_v2.0.a1	Prupe.5G136900	LOC117627239	18.9655	11.2452	85.6924	84.6424	38.385	35.1518	11.9192	12.9948	55.9075	55.4934	51.3233	46.9001	up	normal	up	up	--	--	PREDICTED: unknown [Prunus dulcis]
Prupe.5G137100_v2.0.a1	Prupe.5G137100	LOC18775719	53.0378	37.462	154.716	159.947	132.18	105.489	35.6281	35.7053	147.495	146.2	135.075	134.227	up	up	up	up	Actin	Actin-7 OS=Arabidopsis thaliana OX=3702 GN=ACT7 PE=1 SV=1	actin-7 [Prunus persica]
Prupe.5G137400_v2.0.a1	Prupe.5G137400	LOC18777242	2.87409	2.49193	23.2806	21.7976	16.1751	14.7827	2.99816	2.93838	12.8007	11.0264	10.3751	8.87609	up	up	up	up	Putative S-adenosyl-L-methionine-dependent methyltransferase	Probable methyltransferase PMT18 OS=Arabidopsis thaliana OX=3702 GN=At1g33170 PE=2 SV=1	probable methyltransferase PMT18 [Prunus persica]
Prupe.5G141200_v2.0.a1	Prupe.5G141200	LOC18776660	12.046	13.8245	43.7127	42.1534	28.3397	27.7552	1.62528	1.63508	5.16306	5.17091	11.8111	14.341	up	normal	up	up	AP2 domain	Ethylene-responsive transcription factor ERF115 OS=Arabidopsis thaliana OX=3702 GN=ERF115 PE=1 SV=1	ethylene-responsive transcription factor ERF115 [Prunus persica]
Prupe.5G141300_v2.0.a1	Prupe.5G141300	LOC18777058	2.65421	2.59567	13.387	13.402	21.1349	21.5977	0	0	3.34166	3.03026	9.59985	9.24948	up	up	up	up	AP2 domain	Ethylene-responsive transcription factor ERF114 OS=Arabidopsis thaliana OX=3702 GN=ERF114 PE=1 SV=1	ethylene-responsive transcription factor ERF113 [Prunus persica]
Prupe.5G147000_v2.0.a1	Prupe.5G147000	LOC18776645	0.63136	0.49753	7.24224	7.42142	3.69527	3.73599	0.848941	0.769971	3.41397	3.20557	2.85286	3.07557	up	up	up	up	Morc6 ribosomal protein S5 domain 2-like	Protein MICRORCHIDIA 4 OS=Arabidopsis thaliana OX=3702 GN=MORC4 PE=1 SV=2	protein MICRORCHIDIA 7 [Prunus persica]
Prupe.5G152400_v2.0.a1	Prupe.5G152400	LOC18776704	25.9747	20.9271	68.4308	64.0531	34.3564	33.4231	14.0838	14.2559	63.818	60.4175	48.4016	45.2871	up	normal	up	up	Ribosomal protein L22p/L17e	60S ribosomal protein L17-2 OS=Arabidopsis thaliana OX=3702 GN=RPL17B PE=2 SV=2	60S ribosomal protein L17-2 [Prunus persica]
Prupe.5G154400_v2.0.a1	Prupe.5G154400	LOC18775818	1.73	1.59556	11.0704	11.0475	9.07804	9.07834	1.64671	1.97753	7.10332	6.22362	5.29034	5.7229	up	up	up	up	Protein of unknown function (DUF3537)	--	uncharacterized protein LOC18775818 [Prunus persica]
Prupe.5G155500_v2.0.a1	Prupe.5G155500	LOC18777975	6.28363	8.39341	23.9971	23.2002	17.8859	20.3325	5.23464	5.67811	15.1804	15.5926	13.9043	14.3947	up	up	up	normal	--	Protein PLASTID TRANSCRIPTIONALLY ACTIVE 10 OS=Arabidopsis thaliana OX=3702 GN=PTAC10 PE=1 SV=1	protein PLASTID TRANSCRIPTIONALLY ACTIVE 10 [Prunus persica]
Prupe.5G155800_v2.0.a1	Prupe.5G155800	LOC18778082	221.294	129.712	631.728	649.323	498.883	370.262	290.891	292.28	818.993	782.482	1013.9	957.323	up	normal	up	up	Glyceraldehyde 3-phosphate dehydrogenase, C-terminal domain	Glyceraldehyde-3-phosphate dehydrogenase, cytosolic OS=Antirrhinum majus OX=4151 GN=GAPC PE=2 SV=1	glyceraldehyde-3-phosphate dehydrogenase, cytosolic [Prunus persica]
Prupe.5G156900_v2.0.a1	Prupe.5G156900	LOC18777410	0.21084	0.724729	2.75296	3.38389	1.69363	2.91759	1.01513	1.13474	4.12424	5.25641	3.53511	3.69744	up	normal	up	up	Ribosomal protein S21	30S ribosomal protein S21, chloroplastic OS=Spinacia oleracea OX=3562 GN=rps21 PE=1 SV=2	uncharacterized protein LOC18777410 [Prunus persica]
Prupe.5G160400_v2.0.a1	Prupe.5G160400	LOC18776128	8.97897	7.08538	21.9219	20.3068	19.8808	18.3801	7.20782	6.02074	23.3908	22.1548	22.1877	23.5151	up	normal	up	up	Peptidase family C78	Probable Ufm1-specific protease OS=Arabidopsis thaliana OX=3702 GN=At3g48380 PE=1 SV=2	probable Ufm1-specific protease isoform X2 [Prunus persica]
Prupe.5G161300_v2.0.a1	Prupe.5G161300	LOC18777768	3.46583	3.07651	66.7833	65.198	84.1002	90.8676	4.07163	4.0215	20.506	17.9678	46.8129	44.1636	up	up	up	up	Pectate lyase	Probable pectate lyase 18 OS=Arabidopsis thaliana OX=3702 GN=At4g24780 PE=2 SV=2	probable pectate lyase 18 [Prunus persica]
Prupe.5G161500_v2.0.a1	Prupe.5G161500	--	3.57537	4.71831	16.9863	12.0085	12.9183	10.9036	3.93712	4.89526	14.3092	14.4	11.0114	10.4455	up	up	up	normal	Mitochondrial domain of unknown function (DUF1713)	--	hypothetical protein PRUPE_5G161500 [Prunus persica]
Prupe.5G165200_v2.0.a1	Prupe.5G165200	LOC18777349	3.74136	4.08132	10.5665	9.05735	7.09681	6.991	3.09828	3.35157	9.37416	9.01697	5.0706	6.42746	up	normal	up	normal	PPR repeat family	Pentatricopeptide repeat-containing protein At3g48250, chloroplastic OS=Arabidopsis thaliana OX=3702 GN=At3g48250 PE=2 SV=1	hypothetical protein PRUPE_5G165200 [Prunus persica]
Prupe.5G168300_v2.0.a1	Prupe.5G168300	LOC18776298	0.388357	0.41179	3.45448	3.66383	1.79755	1.66558	0.066902	0.12504	1.79496	1.86438	1.99731	1.81977	up	up	up	up	Allinase	Tryptophan aminotransferase-related protein 2 OS=Arabidopsis thaliana OX=3702 GN=TAR2 PE=2 SV=1	tryptophan aminotransferase-related protein 2 [Prunus persica]
Prupe.5G170300_v2.0.a1	Prupe.5G170300	LOC18776489	1.27675	1.10126	5.02218	4.59886	3.0944	3.12702	1.58133	1.72291	6.14928	6.53172	4.98111	4.50448	up	up	up	up	GDA1/CD39 (nucleoside phosphatase) family	Probable apyrase 7 OS=Arabidopsis thaliana OX=3702 GN=APY7 PE=2 SV=1	probable apyrase 7 [Prunus persica]
Prupe.5G170700_v2.0.a1	Prupe.5G170700	LOC18776135	0.346884	0.342381	2.4419	2.40312	1.88845	1.89497	0.358737	0.281941	1.59759	1.75182	2.58173	3.2972	up	up	up	up	Leucine rich repeat	--	hypothetical protein PRUPE_5G170700 [Prunus persica]
Prupe.5G172900_v2.0.a1	Prupe.5G172900	LOC109949177	0.90982	0.503133	3.60652	3.54606	5.60557	5.07347	0.484138	0.48856	3.87383	3.87649	4.46499	4.64318	up	up	up	up	PWWP domain	Serine/threonine-protein kinase ATM OS=Arabidopsis thaliana OX=3702 GN=ATM PE=1 SV=1	serine/threonine-protein kinase ATM [Prunus persica]
Prupe.5G176700_v2.0.a1	Prupe.5G176700	LOC18776512	1.00722	0.95315	3.25247	3.64771	4.13038	4.93309	0.791412	0.724881	4.74385	4.61657	5.40571	5.88673	up	up	up	up	RNA dependent RNA polymerase	RNA-dependent RNA polymerase 2 OS=Arabidopsis thaliana OX=3702 GN=RDR2 PE=1 SV=1	RNA-dependent RNA polymerase 2 [Prunus persica]
Prupe.5G177200_v2.0.a1	Prupe.5G177200	LOC18777369	8.1739	9.25731	37.3865	42.6623	19.3781	23.0469	16.3419	17.0132	47.7798	48.5497	41.3995	37.7901	up	normal	up	normal	EamA-like transporter family	WAT1-related protein At5g40240 OS=Arabidopsis thaliana OX=3702 GN=At5g40240 PE=2 SV=1	WAT1-related protein At5g40240 isoform X1 [Prunus persica]
Prupe.5G177700_v2.0.a1	Prupe.5G177700	LOC18776584	24.689	18.3846	86.9267	88.5811	85.2186	76.2287	20.5298	21.0609	114.124	106.745	85.0957	82.1306	up	up	up	up	Permease family	Nucleobase-ascorbate transporter 6 OS=Arabidopsis thaliana OX=3702 GN=NAT6 PE=2 SV=2	hypothetical protein PRUPE_5G177700 [Prunus persica]
Prupe.5G178200_v2.0.a1	Prupe.5G178200	LOC18776421	1.26917	1.04135	4.90418	4.82457	14.9772	13.1925	2.64833	2.33823	39.3237	37.8541	64.2235	62.0486	up	up	up	up	UDP-glucoronosyl and UDP-glucosyl transferase	UDP-glycosyltransferase 74B1 OS=Arabidopsis thaliana OX=3702 GN=UGT74B1 PE=1 SV=1	UDP-glycosyltransferase 74B1 [Prunus persica]
Prupe.5G179800_v2.0.a1	Prupe.5G179800	LOC18776639	20.9749	14.7584	117.702	121.993	120.393	99.3035	30.9697	31.3813	122.099	118.636	113.241	112.266	up	up	up	up	Aldehyde dehydrogenase family	Betaine aldehyde dehydrogenase 1, chloroplastic OS=Arabidopsis thaliana OX=3702 GN=ALDH10A8 PE=2 SV=1	betaine aldehyde dehydrogenase 1, chloroplastic [Prunus persica]
Prupe.5G183200_v2.0.a1	Prupe.5G183200	LOC18776453	8.33747	5.9305	33.7344	32.5259	25.9363	24.5124	7.56255	7.03787	30.212	30.0873	24.9725	24.5788	up	up	up	up	Helix-loop-helix DNA-binding domain	Transcription factor bHLH79 OS=Arabidopsis thaliana OX=3702 GN=BHLH79 PE=1 SV=1	transcription factor bHLH79 isoform X1 [Prunus persica]
Prupe.5G183800_v2.0.a1	Prupe.5G183800	LOC18777004	0.177733	0.040098	2.01774	2.87263	0.994288	1.19015	0.309207	0.388024	4.82593	4.24758	4.69423	5.22532	up	up	up	up	Domain associated at C-terminal with AAA	AAA-ATPase ASD, mitochondrial OS=Arabidopsis thaliana OX=3702 GN=AATP1 PE=1 SV=1	AAA-ATPase ASD, mitochondrial [Prunus persica]
Prupe.5G187700_v2.0.a1	Prupe.5G187700	LOC18776120	11.468	8.98657	75.4515	81.207	56.1927	46.9363	11.1492	11.0824	85.3998	81.8891	66.39	71.5178	up	up	up	up	Aldehyde dehydrogenase family	Delta-1-pyrroline-5-carboxylate dehydrogenase 12A1, mitochondrial OS=Arabidopsis thaliana OX=3702 GN=ALDH12A1 PE=2 SV=1	delta-1-pyrroline-5-carboxylate dehydrogenase 12A1, mitochondrial [Prunus persica]
Prupe.5G191700_v2.0.a1	Prupe.5G191700	--	14.8005	11.9843	51.9947	46.1074	22.8218	15.9095	1.98371	1.64414	4.68556	7.13583	5.70687	6.42711	up	normal	up	up	--	--	hypothetical protein PRUPE_5G191700 [Prunus persica]
Prupe.5G193500_v2.0.a1	Prupe.5G193500	LOC18776618	5.72359	3.77695	28.1362	29.1407	21.4585	16.9047	1.8976	2.31955	10.6857	11.2221	8.17646	10.9535	up	up	up	up	Exostosin family	Probable arabinosyltransferase ARAD1 OS=Arabidopsis thaliana OX=3702 GN=ARAD1 PE=1 SV=1	probable arabinosyltransferase ARAD1 [Prunus persica]
Prupe.5G195600_v2.0.a1	Prupe.5G195600	LOC18776490	17.3207	7.53071	190.169	172.947	131.46	86.6406	23.8283	19.0812	113.11	109.181	132.519	124.257	up	up	up	up	Protein of unknown function (DUF962)	--	uncharacterized endoplasmic reticulum membrane protein C16E8.02 [Prunus persica]
Prupe.5G196900_v2.0.a1	Prupe.5G196900	LOC18775671	6.31891	4.73651	14.2745	16.5754	10.6983	9.81085	4.1024	4.27348	15.2947	13.6626	12.7874	12.0108	up	normal	up	up	Xyloglucan fucosyltransferase	Galactoside 2-alpha-L-fucosyltransferase OS=Pisum sativum OX=3888 GN=FT1 PE=2 SV=1	galactoside 2-alpha-L-fucosyltransferase [Prunus persica]
Prupe.5G200100_v2.0.a1	Prupe.5G200100	LOC18776060	0.063366	0.08699	2.58736	2.53172	4.23365	5.45464	0.063425	0.095118	1.5843	1.86236	5.87842	6.23113	up	up	up	up	Helix-loop-helix DNA-binding domain	Transcription factor UNE10 OS=Arabidopsis thaliana OX=3702 GN=UNE10 PE=2 SV=1	transcription factor PIF7 isoform X1 [Prunus persica]
Prupe.5G200900_v2.0.a1	Prupe.5G200900	--	4.49951	5.03566	18.666	21.5556	10.9886	11.4627	4.78201	6.68448	16.3776	22.3846	13.4017	12.1683	up	normal	up	normal	Complex 1 protein (LYR family)	--	hypothetical protein PRUPE_5G200900 [Prunus persica]
Prupe.5G203600_v2.0.a1	Prupe.5G203600	LOC18777306	62.0768	57.877	566.696	534.337	119.474	132.97	32.4691	31.6552	143.233	134.301	32.2994	33.5638	up	normal	up	normal	Cytochrome P450	Flavonoid 3'-monooxygenase OS=Petunia hybrida OX=4102 GN=CYP75B2 PE=2 SV=1	flavonoid 3'-monooxygenase [Prunus persica]
Prupe.5G208300_v2.0.a1	Prupe.5G208300	LOC18776145	1.88658	1.44289	4.08653	4.3932	6.455	6.25454	0.140061	0.117004	1.42854	1.19427	0.798138	0.879625	up	up	up	up	SBP domain	Squamosa promoter-binding-like protein 6 OS=Arabidopsis thaliana OX=3702 GN=SPL6 PE=1 SV=2	teosinte glume architecture 1 isoform X1 [Prunus persica]
Prupe.5G210500_v2.0.a1	Prupe.5G210500	LOC18777940	4.29976	5.78837	12.7778	14.2174	12.1496	13.6675	3.66215	3.65913	10.915	9.98592	7.68641	6.35157	up	up	up	normal	Helix-loop-helix DNA-binding domain	Transcription factor BIM1 OS=Arabidopsis thaliana OX=3702 GN=BIM1 PE=1 SV=2	transcription factor BIM1 isoform X1 [Prunus persica]
Prupe.5G211900_v2.0.a1	Prupe.5G211900	LOC18776176	6.98815	4.49198	44.2212	49.7239	18.4099	17.2327	7.86234	8.01405	29.5067	28.7579	14.6667	14.3337	up	up	up	normal	Porphyromonas-type peptidyl-arginine deiminase	Agmatine deiminase OS=Medicago truncatula OX=3880 GN=AIH PE=1 SV=2	agmatine deiminase [Prunus persica]
Prupe.5G212100_v2.0.a1	Prupe.5G212100	LOC18777119	37.896	26.9882	101.652	95.9498	43.2558	33.1175	24.8675	24.9073	71.4559	68.9424	39.2495	34.2109	up	normal	up	normal	Ribosomal protein L7Ae/L30e/S12e/Gadd45 family	H/ACA ribonucleoprotein complex subunit 2-like protein OS=Arabidopsis thaliana OX=3702 GN=At5g08180 PE=1 SV=1	H/ACA ribonucleoprotein complex subunit 2-like protein [Prunus persica]
Prupe.5G213100_v2.0.a1	Prupe.5G213100	LOC18776360	7.44771	6.35453	23.0672	22.7381	21.0378	18.7247	5.27215	5.17321	18.0569	18.2976	16.9221	16.3194	up	up	up	up	AMP-binding enzyme	Probable acyl-activating enzyme 17, peroxisomal OS=Arabidopsis thaliana OX=3702 GN=AAE17 PE=2 SV=1	probable acyl-activating enzyme 17, peroxisomal isoform X2 [Prunus persica]
Prupe.5G213800_v2.0.a1	Prupe.5G213800	LOC18776087	5.27257	2.65563	26.4464	30.4835	12.2272	10.7995	0.311918	0.736842	8.18596	7.89492	6.95742	6.37157	up	up	up	up	AP2 domain	Ethylene-responsive transcription factor ERN1 OS=Medicago truncatula OX=3880 GN=ERN1 PE=2 SV=1	protein PPLZ02 [Prunus persica]
Prupe.5G213900_v2.0.a1	Prupe.5G213900	--	27.1414	17.3187	82.6921	79.5628	18.8949	12.4755	4.12974	2.71262	34.4354	42.1753	36.3157	37.114	up	normal	up	up	--	--	hypothetical protein PRUPE_5G213900 [Prunus persica]
Prupe.5G216200_v2.0.a1	Prupe.5G216200	LOC18776456	4.83319	4.077	10.9663	11.3619	12.1397	12.0181	2.7249	3.04085	10.6991	9.26504	7.93352	8.41764	up	up	up	up	hAT family C-terminal dimerisation region	Zinc finger BED domain-containing protein RICESLEEPER 3 OS=Oryza sativa subsp. japonica OX=39947 GN=Os05g0583200 PE=2 SV=1	uncharacterized protein LOC18776456 [Prunus persica]
Prupe.5G217400_v2.0.a1	Prupe.5G217400	LOC18775951	15.0383	11.0383	39.1812	39.8662	25.4707	24.2636	14.188	14.6298	46.3652	44.5904	71.1792	71.7311	up	normal	up	up	Transmembrane Fragile-X-F protein	--	uncharacterized protein LOC18775951 [Prunus persica]
Prupe.5G220200_v2.0.a1	Prupe.5G220200	LOC18777084	10.4499	9.83564	28.596	27.4853	33.2008	31.4615	7.56739	7.64212	22.0178	21.3838	24.0898	22.6049	up	up	up	up	Aluminium activated malate transporter	Aluminum-activated malate transporter 9 OS=Arabidopsis thaliana OX=3702 GN=ALMT9 PE=2 SV=1	aluminum-activated malate transporter 9 [Prunus persica]
Prupe.5G221000_v2.0.a1	Prupe.5G221000	LOC18776874	6.50749	8.47669	22.0978	22.6851	35.2757	39.4923	8.25165	7.3081	50.7566	52.464	72.4961	76.2653	up	up	up	up	CCT motif	Zinc finger protein CONSTANS-LIKE 6 OS=Arabidopsis thaliana OX=3702 GN=COL6 PE=2 SV=2	zinc finger protein CONSTANS-LIKE 6 [Prunus persica]
Prupe.5G232200_v2.0.a1	Prupe.5G232200	LOC18777133	11.459	9.36365	44.8367	51.1399	39.5548	44.3122	11.4749	10.4264	27.9163	31.1941	29.907	25.9596	up	up	up	normal	Ras family	Ras-related protein RABA6a OS=Arabidopsis thaliana OX=3702 GN=RABA6A PE=2 SV=1	ras-related protein RABA6a [Prunus persica]
Prupe.5G233100_v2.0.a1	Prupe.5G233100	LOC18776768	1.60489	1.8412	6.25037	6.33215	5.75329	5.46542	1.26858	1.73197	6.59515	6.39652	5.82356	4.99102	up	up	up	up	Membrane transport protein	Auxin efflux carrier component 1 OS=Arabidopsis thaliana OX=3702 GN=PIN1 PE=1 SV=1	probable auxin efflux carrier component 1c [Prunus persica]
Prupe.5G234300_v2.0.a1	Prupe.5G234300	LOC18776193	6.81521	5.09051	16.3979	18.1065	19.2999	15.7182	10.1985	10.98	46.731	46.1479	45.2248	45.4646	up	up	up	up	Fructose-bisphosphate aldolase class-II	--	uncharacterized protein LOC18776193 [Prunus persica]
Prupe.5G244300_v2.0.a1	Prupe.5G244300	LOC18777051	2.57882	2.54584	12.7949	14.1929	22.7364	25.2158	11.4854	12.4651	50.1577	48.1507	95.3895	96.103	up	up	up	up	OPT oligopeptide transporter protein	Probable metal-nicotianamine transporter YSL8 OS=Arabidopsis thaliana OX=3702 GN=YSL8 PE=1 SV=2	hypothetical protein PRUPE_5G244300 [Prunus persica]
Prupe.6G000700_v2.0.a1	Prupe.6G000700	LOC18774139	0.63052	0.605471	2.20297	1.89664	2.22215	3.45674	0.438657	0.883162	3.08401	2.78749	2.8615	3.06648	up	up	up	up	PPR repeat family	Pentatricopeptide repeat-containing protein At5g56310 OS=Arabidopsis thaliana OX=3702 GN=PCMP-E13 PE=2 SV=1	pentatricopeptide repeat-containing protein At5g56310 [Prunus persica]
Prupe.6G002000_v2.0.a1	Prupe.6G002000	LOC18771997	33.5652	31.4503	94.6931	102.355	97.8751	96.3921	36.4285	37.389	112.179	106.958	157.083	159.415	up	up	up	up	Transketolase, pyrimidine binding domain	2-oxoisovalerate dehydrogenase subunit beta 1, mitochondrial OS=Arabidopsis thaliana OX=3702 GN=BCDH BETA1 PE=2 SV=1	hypothetical protein PRUPE_6G002000 [Prunus persica]
Prupe.6G003200_v2.0.a1	Prupe.6G003200	LOC18775292	23.8436	23.6874	71.2034	72.0962	60.6232	57.3906	27.3786	28.8901	95.1284	88.1332	93.9779	96.8857	up	normal	up	up	Neprosin	--	uncharacterized protein LOC18775292 [Prunus persica]
Prupe.6G003700_v2.0.a1	Prupe.6G003700	LOC18773229	1.85499	1.0932	5.56335	6.16212	2.77809	3.03015	1.06872	1.23999	6.0408	5.70615	5.14331	4.51634	up	normal	up	up	Dihydroorotate dehydrogenase	Dihydroorotate dehydrogenase (quinone), mitochondrial OS=Arabidopsis thaliana OX=3702 GN=PYRD PE=1 SV=2	dihydroorotate dehydrogenase (quinone), mitochondrial [Prunus persica]
Prupe.6G005900_v2.0.a1	Prupe.6G005900	LOC18775080	1.90067	1.98014	30.4789	31.0673	3.44065	3.05595	2.27295	2.81469	20.9315	19.1991	2.20872	2.13928	up	normal	up	normal	AMP-binding enzyme	Probable acyl-activating enzyme 18, peroxisomal OS=Arabidopsis thaliana OX=3702 GN=AAE18 PE=2 SV=1	probable acyl-activating enzyme 18, peroxisomal [Prunus persica]
Prupe.6G006500_v2.0.a1	Prupe.6G006500	LOC18772259	0.601188	0.789997	2.21146	2.83517	1.88715	1.47321	2.96777	3.01184	9.60385	8.95663	6.9165	6.219	up	normal	up	normal	Amino acid permease	Probable polyamine transporter At3g13620 OS=Arabidopsis thaliana OX=3702 GN=At3g13620 PE=2 SV=1	probable polyamine transporter At3g13620 [Prunus persica]
Prupe.6G008300_v2.0.a1	Prupe.6G008300	LOC18775364	4.8972	5.77752	19.8942	20.8251	25.8167	36.3832	6.97409	7.52893	33.682	30.2982	44.0776	44.7467	up	up	up	up	UDP-glucoronosyl and UDP-glucosyl transferase	UDP-glucose iridoid glucosyltransferase OS=Catharanthus roseus OX=4058 GN=UGT76A2 PE=1 SV=1	UDP-glucose iridoid glucosyltransferase [Prunus persica]
Prupe.6G008400_v2.0.a1	Prupe.6G008400	LOC18772183	2.80707	3.09415	17.7025	16.5684	12.8064	15.0457	1.95449	2.60574	10.1845	10.169	11.0435	11.6815	up	up	up	up	UDP-glucoronosyl and UDP-glucosyl transferase	UDP-glucose iridoid glucosyltransferase OS=Catharanthus roseus OX=4058 GN=UGT76A2 PE=1 SV=1	UDP-glucose iridoid glucosyltransferase [Prunus persica]
Prupe.6G013600_v2.0.a1	Prupe.6G013600	LOC18773781	16.5287	14.7405	85.6336	89.0768	62.7568	52.8217	6.50992	7.25268	21.0829	18.0804	8.50996	7.98771	up	up	up	normal	Peroxidase	Peroxidase 15 OS=Ipomoea batatas OX=4120 GN=pod PE=1 SV=1	peroxidase 15 [Prunus persica]
Prupe.6G022600_v2.0.a1	Prupe.6G022600	LOC18774977	11.8691	13.3161	36.7038	41.0214	19.1206	18.8597	14.028	13.7916	106.408	104.307	53.8554	52.371	up	normal	up	up	Beta-L-arabinofuranosidase, GH127	--	uncharacterized protein LOC18774977 [Prunus persica]
Prupe.6G025400_v2.0.a1	Prupe.6G025400	LOC18772474	6.22788	6.91306	19.3954	19.3722	10.7792	12.0653	4.76492	3.38992	14.6334	13.6051	10.6487	11.7962	up	normal	up	up	Sucrase/ferredoxin-like	--	uncharacterized protein LOC18772474 [Prunus persica]
Prupe.6G031300_v2.0.a1	Prupe.6G031300	LOC18774881	10.7654	8.50093	30.5643	31.4969	15.4404	13.3126	10.8247	9.77655	28.5154	26.8744	21.5769	21.1911	up	normal	up	normal	BTB/POZ domain	BTB/POZ domain-containing protein At1g55760 OS=Arabidopsis thaliana OX=3702 GN=At1g55760 PE=2 SV=1	BTB/POZ domain-containing protein At1g55760 [Prunus persica]
Prupe.6G032700_v2.0.a1	Prupe.6G032700	LOC18773534	121.77	82.6534	297.451	313.284	325.544	263.863	52.7831	52.7714	395.842	386.759	354.466	347.797	up	up	up	up	Transmembrane amino acid transporter protein	Probable amino acid permease 7 OS=Arabidopsis thaliana OX=3702 GN=AAP7 PE=2 SV=1	probable amino acid permease 7 isoform X1 [Prunus persica]
Prupe.6G040000_v2.0.a1	Prupe.6G040000	LOC18774914	0.551268	0	1.85832	2.57499	5.17526	4.42	0.299684	0.3521	2.1959	1.57025	9.92325	9.1901	up	normal	up	up	Alpha/beta hydrolase family	Methylesterase 17 OS=Arabidopsis thaliana OX=3702 GN=MES17 PE=1 SV=1	methylesterase 17 [Prunus persica]
Prupe.6G040400_v2.0.a1	Prupe.6G040400	LOC18772818	63.4588	56.0019	381.232	370.22	102.102	93.5983	48.3572	50.5409	146.471	140.158	32.7829	35.7497	up	normal	up	normal	Cytochrome P450	Trans-cinnamate 4-monooxygenase OS=Populus kitakamiensis OX=34292 GN=CYP73A16 PE=2 SV=1	trans-cinnamate 4-monooxygenase [Prunus persica]
Prupe.6G041500_v2.0.a1	Prupe.6G041500	LOC18774002	983.497	556.814	4164.72	4493.68	4983.06	3565.74	192.287	201.349	2082.58	2193.76	2724.53	2679.74	up	up	up	up	--	Non-specific lipid-transfer protein OS=Helianthus annuus OX=4232 PE=3 SV=1	non-specific lipid-transfer protein 1-like [Prunus persica]
Prupe.6G048500_v2.0.a1	Prupe.6G048500	LOC18775622	1.42352	0.630047	4.50616	4.92305	2.5048	3.65339	1.17547	1.89566	6.01431	5.34787	3.50027	5.48963	up	normal	up	normal	HIT zinc finger	SWR1 complex subunit 6 OS=Arabidopsis thaliana OX=3702 GN=SWC6 PE=1 SV=1	SWR1 complex subunit 6 [Prunus persica]
Prupe.6G051600_v2.0.a1	Prupe.6G051600	LOC18774140	2.85035	2.08293	14.2623	13.8183	7.80572	8.10572	2.29568	1.60271	16.3248	15.0709	13.2407	12.3181	up	up	up	up	Protein of unknown function (DUF640)	Protein LIGHT-DEPENDENT SHORT HYPOCOTYLS 6 OS=Arabidopsis thaliana OX=3702 GN=LSH6 PE=1 SV=1	protein LIGHT-DEPENDENT SHORT HYPOCOTYLS 5 [Prunus persica]
Prupe.6G051800_v2.0.a1	Prupe.6G051800	LOC18775265	0.528364	0.767952	2.60082	2.65267	2.0118	1.91074	0.233123	0.223241	1.65746	1.97844	2.17013	1.52506	up	normal	up	up	Protein tyrosine and serine/threonine kinase	Serine/threonine-protein kinase STY8 OS=Arabidopsis thaliana OX=3702 GN=STY8 PE=1 SV=2	hypothetical protein PRUPE_6G051800 [Prunus persica]
Prupe.6G053400_v2.0.a1	Prupe.6G053400	LOC18772441	0.531762	0.643291	6.53836	7.5571	12.6815	11.1181	8.71239	6.55378	20.866	20.5951	24.0515	23.2904	up	up	up	up	Acetyltransferase (GNAT) family	Probable N-acetyltransferase HLS1 OS=Arabidopsis thaliana OX=3702 GN=HLS1 PE=1 SV=1	probable N-acetyltransferase HLS1 [Prunus persica]
Prupe.6G054800_v2.0.a1	Prupe.6G054800	LOC18774233	13.8788	12.213	1020.72	1027.34	2119.37	2083.91	3.2773	3.25008	353.276	339.24	1904.53	1897.82	up	up	up	up	Asparagine synthase	Asparagine synthetase [glutamine-hydrolyzing] OS=Asparagus officinalis OX=4686 PE=2 SV=2	asparagine synthetase [glutamine-hydrolyzing] [Prunus persica]
Prupe.6G056400_v2.0.a1	Prupe.6G056400	LOC18775214	2.47546	2.92739	16.3393	17.1786	9.22506	8.66759	1.67372	1.35663	20.387	18.6153	11.4026	11.9697	up	up	up	up	AAA domain (Cdc48 subfamily)	Protein SMAX1-LIKE 6 OS=Arabidopsis thaliana OX=3702 GN=SMXL6 PE=1 SV=1	protein SMAX1-LIKE 7 [Prunus persica]
Prupe.6G059200_v2.0.a1	Prupe.6G059200	LOC18773028	1.76519	2.24748	8.76728	9.11408	6.56115	5.5044	3.23344	2.53352	7.99209	7.49721	8.23705	9.28521	up	up	up	up	Cysteine rich domain with multizinc binding regions	--	E3 ubiquitin-protein ligase CHFR [Prunus persica]
Prupe.6G059300_v2.0.a1	Prupe.6G059300	LOC18774340	21.0094	11.8612	73.3468	72.3099	60.7834	47.9681	18.8405	20.3264	64.308	58.914	106.221	104.983	up	up	up	up	NADPH-dependent FMN reductase	Probable NAD(P)H dehydrogenase (quinone) FQR1-like 3 OS=Arabidopsis thaliana OX=3702 GN=At5g58800 PE=1 SV=1	probable NAD(P)H dehydrogenase (quinone) FQR1-like 3 isoform X1 [Prunus persica]
Prupe.6G062400_v2.0.a1	Prupe.6G062400	LOC18772985	13.3527	10.3318	27.9352	31.6267	29.3161	24.1766	10.1092	10.3186	28.9325	26.4382	30.133	30.6336	up	normal	up	up	Major Facilitator Superfamily	Probable anion transporter 4, chloroplastic OS=Arabidopsis thaliana OX=3702 GN=ANTR4 PE=2 SV=1	hypothetical protein PRUPE_6G062400 [Prunus persica]
Prupe.6G065800_v2.0.a1	Prupe.6G065800	LOC18773644	0.417948	0.372246	3.19183	2.83324	5.54661	5.45846	0.77166	0.568336	3.76997	4.01519	2.53547	2.3488	up	up	up	up	Domain of unknown function (DUF3527)	--	uncharacterized protein LOC18773644 [Prunus persica]
Prupe.6G067100_v2.0.a1	Prupe.6G067100	LOC18772360	340.284	257.92	1305.15	1335.79	699.523	650.569	172.857	183.903	633.248	631.555	493.501	518.833	up	normal	up	up	Universal stress protein family	--	universal stress protein PHOS34 [Prunus persica]
Prupe.6G069400_v2.0.a1	Prupe.6G069400	--	6.69429	5.61183	94.3362	99.2852	161.186	170.982	8.85719	7.74414	158.154	187.87	44.966	52.5281	up	up	up	up	--	--	hypothetical protein PRUPE_6G069400 [Prunus persica]
Prupe.6G075100_v2.0.a1	Prupe.6G075100	LOC18774729	18.8921	18.1529	425.462	437.661	120.379	127.931	4.68133	6.67532	43.5509	45.6519	59.607	62.7314	up	up	up	up	Expansin C-terminal domain	Expansin-A6 OS=Arabidopsis thaliana OX=3702 GN=EXPA6 PE=2 SV=2	expansin-A6 [Prunus persica]
Prupe.6G076100_v2.0.a1	Prupe.6G076100	LOC18774558	3.56539	3.85543	12.4345	14.8401	11.2324	12.7647	2.64367	2.54168	11.0104	9.75141	13.6865	14.2691	up	up	up	up	Protein tyrosine and serine/threonine kinase	Serine/threonine-protein kinase PCRK1 OS=Arabidopsis thaliana OX=3702 GN=PCRK1 PE=1 SV=1	probable serine/threonine-protein kinase PBL19 [Prunus persica]
Prupe.6G080000_v2.0.a1	Prupe.6G080000	LOC18774289	13.8678	12.4739	47.0697	46.7832	30.0405	30.8564	4.04134	4.56517	24.3074	22.1076	24.9673	30.5311	up	normal	up	up	--	--	uncharacterized protein LOC18774289 [Prunus persica]
Prupe.6G088100_v2.0.a1	Prupe.6G088100	LOC18774820	0.096049	0	2.15638	2.19766	0.807528	1.44549	0.072521	0.10244	1.88088	1.61498	4.65894	5.98884	up	--	up	up	CCT motif	--	zinc finger protein CO3 isoform X1 [Prunus persica]
Prupe.6G089700_v2.0.a1	Prupe.6G089700	LOC18775493	2.45226	2.7489	10.4952	11.8139	5.67088	5.32033	1.73465	1.99735	9.75218	8.96387	6.22886	6.05302	up	normal	up	up	--	BTB/POZ domain-containing protein At5g60050 OS=Arabidopsis thaliana OX=3702 GN=At5g60050 PE=2 SV=1	BTB/POZ domain-containing protein At5g60050 isoform X1 [Prunus persica]
Prupe.6G093800_v2.0.a1	Prupe.6G093800	LOC18774420	4.18114	3.16409	15.3576	15.2359	16.9068	14.7044	3.07838	3.54023	21.8234	21.7307	13.7036	14.6189	up	up	up	up	Carbamoyl-phosphate synthase L chain, ATP binding domain	Carbamoyl-phosphate synthase large chain, chloroplastic OS=Arabidopsis thaliana OX=3702 GN=CARB PE=1 SV=1	carbamoyl-phosphate synthase large chain, chloroplastic [Prunus persica]
Prupe.6G093900_v2.0.a1	Prupe.6G093900	LOC18775011	22.4546	33.136	349.172	351.348	356.908	406.167	1.8632	1.33425	29.3987	25.7657	49.5558	49.9383	up	up	up	up	Lateral organ boundaries (LOB) domain	LOB domain-containing protein 11 OS=Arabidopsis thaliana OX=3702 GN=LBD11 PE=2 SV=2	LOB domain-containing protein 1 [Prunus persica]
Prupe.6G097700_v2.0.a1	Prupe.6G097700	LOC18772269	1.43585	0.994437	3.62388	3.45949	4.09795	4.53458	1.29579	1.66246	11.509	9.59505	8.59148	8.35859	up	up	up	up	Auxin response factor	Auxin response factor 4 OS=Arabidopsis thaliana OX=3702 GN=ARF4 PE=1 SV=1	auxin response factor 4 isoform X1 [Prunus persica]
Prupe.6G102300_v2.0.a1	Prupe.6G102300	LOC18773641	6.07096	4.7156	17.8995	19.4825	14.6282	11.5879	2.48481	2.01678	13.1348	12.0665	14.176	13.3471	up	normal	up	up	START domain	Homeobox-leucine zipper protein REVOLUTA OS=Arabidopsis thaliana OX=3702 GN=REV PE=1 SV=2	homeobox-leucine zipper protein REVOLUTA [Prunus persica]
Prupe.6G103400_v2.0.a1	Prupe.6G103400	LOC18775526	0.676463	0.516995	2.6801	2.28077	2.21491	2.38518	0.489335	0.952034	3.21692	3.25575	1.79832	1.99008	up	up	up	normal	Protein of unknown function (DUF1336)	Protein ENHANCED DISEASE RESISTANCE 2 OS=Arabidopsis thaliana OX=3702 GN=EDR2 PE=2 SV=1	protein ENHANCED DISEASE RESISTANCE 2 [Prunus persica]
Prupe.6G104300_v2.0.a1	Prupe.6G104300	--	3.70572	3.12651	24.6382	22.8692	3.86737	2.48048	4.2561	2.88406	8.68838	14.8565	3.91426	2.25609	up	--	up	--	--	--	hypothetical protein PRUPE_6G104300 [Prunus persica]
Prupe.6G112200_v2.0.a1	Prupe.6G112200	LOC18773444	3.20615	8.76352	53.7904	54.9765	39.0023	52.9947	3.7296	3.30292	40.2626	40.1865	32.3966	33.5695	up	up	up	up	Protein of unknown function (DUF1635)	--	protein enabled homolog [Prunus persica]
Prupe.6G113100_v2.0.a1	Prupe.6G113100	LOC18773662	3.80287	7.78249	21.1046	20.9325	15.2649	21.8486	3.01621	3.80918	8.97979	9.14307	16.1744	17.4665	up	up	up	up	C2H2-type zinc finger	Zinc finger protein ZAT5 OS=Arabidopsis thaliana OX=3702 GN=ZAT5 PE=2 SV=1	zinc finger protein ZAT5 [Prunus persica]
Prupe.6G114400_v2.0.a1	Prupe.6G114400	--	0.908844	0.980773	9.70495	9.16723	4.37706	5.53542	2.85802	2.33685	9.90863	9.1958	13.9168	12.3334	up	up	up	up	--	--	hypothetical protein PRUPE_6G114400 [Prunus persica]
Prupe.6G118300_v2.0.a1	Prupe.6G118300	LOC18774396	4.39211	4.57509	56.5966	57.1724	30.5978	30.6937	3.26065	3.31754	26.2695	24.3589	21.7803	21.1803	up	up	up	up	Glycosyl transferase family group 2	Glucomannan 4-beta-mannosyltransferase 2 OS=Arabidopsis thaliana OX=3702 GN=CSLA2 PE=1 SV=1	glucomannan 4-beta-mannosyltransferase 2 [Prunus persica]
Prupe.6G124500_v2.0.a1	Prupe.6G124500	LOC18772978	2.09408	2.12037	10.699	9.47761	7.42377	8.19214	2.3733	2.87692	10.3951	9.6183	7.72219	8.51353	up	up	up	up	PPR repeat family	Protein NUCLEAR FUSION DEFECTIVE 5, mitochondrial OS=Arabidopsis thaliana OX=3702 GN=NFD5 PE=2 SV=1	pentatricopeptide repeat-containing protein At2g32630 [Prunus persica]
Prupe.6G126500_v2.0.a1	Prupe.6G126500	LOC18772046	5.85479	6.61218	16.5238	17.577	23.7275	21.9813	3.32612	3.64516	14.6441	13.864	16.2788	15.3421	up	up	up	up	Pentacotripeptide-repeat region of PRORP	Proteinaceous RNase P 2 OS=Arabidopsis thaliana OX=3702 GN=PRORP2 PE=1 SV=1	proteinaceous RNase P 2 [Prunus persica]
Prupe.6G128500_v2.0.a1	Prupe.6G128500	LOC18774480	52.3588	31.1666	158.71	165.485	137.21	97.5423	44.5902	47.0889	147.236	136.717	154.249	148.122	up	up	up	up	Serine aminopeptidase, S33	--	uncharacterized protein LOC18774480 [Prunus persica]
Prupe.6G128600_v2.0.a1	Prupe.6G128600	LOC18772464	4.86371	2.91564	12.2861	12.9068	8.29617	7.04561	1.87258	2.62742	9.41387	8.35228	6.75204	6.59335	up	normal	up	up	Alpha/beta hydrolase family	--	uncharacterized protein LOC18772464 isoform X1 [Prunus persica]
Prupe.6G129400_v2.0.a1	Prupe.6G129400	--	0.15402	0.031946	1.43946	0.88697	0.23685	0.186106	0.49872	0.258729	1.24489	1.56252	0.776867	0.951666	up	--	up	normal	Leucine Rich repeats (2 copies)	F-box/LRR-repeat protein At1g67190 OS=Arabidopsis thaliana OX=3702 GN=At1g67190 PE=2 SV=1	hypothetical protein PRUPE_6G129400 [Prunus persica]
Prupe.6G130100_v2.0.a1	Prupe.6G130100	LOC18773648	128.468	86.6356	291.065	320.803	150.286	125.098	35.7372	37.1321	180.971	171.206	132.722	120.359	up	normal	up	up	2Fe-2S iron-sulfur cluster binding domain	Ferredoxin-3, chloroplastic OS=Arabidopsis thaliana OX=3702 GN=FD3 PE=1 SV=1	ferredoxin, root R-B1 [Prunus persica]
Prupe.6G131200_v2.0.a1	Prupe.6G131200	LOC18774677	2.69969	2.21915	6.9387	6.60285	8.47778	7.9745	6.16294	5.07413	16.918	14.3073	10.6272	12.4434	up	up	up	normal	DnaJ domain	--	uncharacterized protein LOC18774677 isoform X1 [Prunus persica]
Prupe.6G132000_v2.0.a1	Prupe.6G132000	LOC18774187	16.4967	16.0085	57.9643	57.4742	46.7378	54.5962	29.8028	27.309	87.0306	83.0888	73.0728	72.0154	up	up	up	normal	Carbon-nitrogen hydrolase	N-carbamoylputrescine amidase OS=Solanum tuberosum OX=4113 GN=CPA PE=2 SV=1	N-carbamoylputrescine amidase [Prunus persica]
Prupe.6G132300_v2.0.a1	Prupe.6G132300	LOC18773979	10.9408	15.4988	59.5252	60.4145	31.1575	35.5358	14.269	11.1933	50.7186	49.8265	38.3395	39.0824	up	up	up	up	Fantastic Four meristem regulator	--	protein FANTASTIC FOUR 1 [Prunus persica]
Prupe.6G132700_v2.0.a1	Prupe.6G132700	LOC18772899	3.3257	2.76259	16.2408	12.8002	7.5545	6.09869	2.21205	2.44461	6.88524	6.20813	4.72932	4.95899	up	normal	up	normal	Late embryogenesis abundant protein	--	uncharacterized protein LOC18772899 [Prunus persica]
Prupe.6G141100_v2.0.a1	Prupe.6G141100	LOC18774845	1300.2	1207.74	5823.61	6124.46	3751.03	3815.88	1592.11	1622.72	5389.14	5179.92	3266.39	3488.47	up	up	up	normal	Barwin family	Pathogenesis-related protein PR-4 (Fragment) OS=Prunus persica OX=3760 PE=2 SV=1	pathogenesis-related protein PR-4 [Prunus persica]
Prupe.6G142700_v2.0.a1	Prupe.6G142700	LOC18773801	0.896877	0.525657	2.19389	2.02236	3.14954	2.93714	0.456064	0.373509	1.82332	1.58097	1.43854	1.2943	up	up	up	up	Protein kinase domain	Serine/threonine-protein kinase Nek5 OS=Arabidopsis thaliana OX=3702 GN=NEK5 PE=1 SV=1	serine/threonine-protein kinase Nek5 [Prunus persica]
Prupe.6G144300_v2.0.a1	Prupe.6G144300	LOC18773570	8.32718	9.58664	30.4069	31.4736	31.3517	30.6005	8.94079	8.25148	37.9805	35.596	35.1761	34.3608	up	up	up	up	bHLH-MYC and R2R3-MYB transcription factors N-terminal	Transcription factor LHW OS=Arabidopsis thaliana OX=3702 GN=LHW PE=1 SV=1	transcription factor LHW isoform X1 [Prunus persica]
Prupe.6G144400_v2.0.a1	Prupe.6G144400	LOC103329517	3.66831	3.28688	16.1337	15.09	13.3229	9.9808	2.09274	2.82875	16.9461	18.4689	14.3557	13.0512	up	normal	up	up	--	--	PREDICTED: uncharacterized protein LOC103329517 [Prunus mume]
Prupe.6G152900_v2.0.a1	Prupe.6G152900	LOC18772000	3.92656	2.56162	8.34141	8.57887	6.03597	5.93207	2.81451	2.6197	8.30361	7.7084	10.0962	9.9073	up	normal	up	up	GDSL-like Lipase/Acylhydrolase	GDSL esterase/lipase At1g71250 OS=Arabidopsis thaliana OX=3702 GN=At1g71250 PE=2 SV=1	GDSL esterase/lipase At1g71250 [Prunus persica]
Prupe.6G156000_v2.0.a1	Prupe.6G156000	LOC18774771	3.06085	2.4609	11.1502	11.8032	9.90071	9.24037	1.58957	2.37958	10.6905	10.679	8.99828	8.22158	up	up	up	up	bZIP transcription factor	ABSCISIC ACID-INSENSITIVE 5-like protein 2 OS=Arabidopsis thaliana OX=3702 GN=DPBF3 PE=1 SV=1	ABSCISIC ACID-INSENSITIVE 5-like protein 2 isoform X1 [Prunus persica]
Prupe.6G160300_v2.0.a1	Prupe.6G160300	LOC18781550	4.22592	2.24477	35.3361	37.6802	10.5355	8.6154	1.55261	1.15888	19.512	17.8618	13.0194	12.5347	up	up	up	up	EamA-like transporter family	WAT1-related protein At5g64700 OS=Arabidopsis thaliana OX=3702 GN=At5g64700 PE=2 SV=1	WAT1-related protein At5g64700 [Prunus persica]
Prupe.6G161300_v2.0.a1	Prupe.6G161300	LOC18778944	4.82591	3.26554	14.6179	14.6006	84.5564	77.5835	5.17855	5.00913	18.7169	17.0558	23.9902	23.4913	up	up	up	up	Cellulose synthase	Cellulose synthase A catalytic subunit 2 [UDP-forming] OS=Arabidopsis thaliana OX=3702 GN=CESA2 PE=1 SV=1	cellulose synthase A catalytic subunit 2 [UDP-forming] [Prunus persica]
Prupe.6G168100_v2.0.a1	Prupe.6G168100	LOC18772488	1.45	1.47631	6.88017	7.20901	12.4059	12.8459	0.973732	0.950175	6.30708	5.43174	4.50126	4.64943	up	up	up	up	Protein kinase domain	Systemin receptor SR160 OS=Solanum peruvianum OX=4082 PE=1 SV=1	systemin receptor SR160 [Prunus persica]
Prupe.6G169200_v2.0.a1	Prupe.6G169200	LOC18773206	4.34901	4.06214	11.7254	11.765	15.9205	14.8873	5.75779	5.71252	17.5819	18.061	15.2043	14.5914	up	up	up	normal	GNAT acetyltransferase 2	RNA cytidine acetyltransferase 1 OS=Arabidopsis thaliana OX=3702 GN=At1g10490 PE=2 SV=2	RNA cytidine acetyltransferase 1 [Prunus persica]
Prupe.6G177200_v2.0.a1	Prupe.6G177200	LOC18772111	2.99435	2.76264	10.0491	10.9231	10.9244	14.4111	3.6871	4.11573	12.7304	11.9462	17.5215	16.157	up	up	up	up	Seed dormancy control	Transcription factor TGA1 OS=Arabidopsis thaliana OX=3702 GN=TGA1 PE=1 SV=2	transcription factor TGA1 isoform X1 [Prunus persica]
Prupe.6G178100_v2.0.a1	Prupe.6G178100	LOC18772005	1.59064	1.1524	4.8544	4.60481	3.94733	2.96285	0.539246	0.570199	4.66336	4.00253	5.06321	4.48937	up	normal	up	up	Protein of unknown function (DUF295)	F-box protein SKIP23 OS=Arabidopsis thaliana OX=3702 GN=SKIP23 PE=1 SV=1	F-box protein At2g26160 [Prunus persica]
Prupe.6G179300_v2.0.a1	Prupe.6G179300	LOC18774844	1.31054	0.919756	9.34061	10.2014	4.08876	5.28406	1.25865	0.631779	10.0552	12.4029	7.51742	8.24828	up	up	up	up	Heavy-metal-associated domain	Heavy metal-associated isoprenylated plant protein 23 OS=Arabidopsis thaliana OX=3702 GN=HIPP23 PE=1 SV=1	heavy metal-associated isoprenylated plant protein 23 [Prunus persica]
Prupe.6G180700_v2.0.a1	Prupe.6G180700	LOC18772055	56.8234	78.906	185.761	186.714	49.4821	63.4876	27.2997	29.034	214.42	216.472	132.759	145.656	up	normal	up	up	zinc-finger of the FCS-type, C2-C2	FCS-Like Zinc finger 6 OS=Arabidopsis thaliana OX=3702 GN=FLZ6 PE=1 SV=1	uncharacterized protein LOC18772055 [Prunus persica]
Prupe.6G181400_v2.0.a1	Prupe.6G181400	LOC18773279	1.9515	2.62616	9.12685	9.00181	11.1198	12.7105	0.68863	0.699676	2.73455	3.82896	3.29167	2.68946	up	up	up	up	Histidine phosphatase superfamily (branch 1)	2,3-bisphosphoglycerate-dependent phosphoglycerate mutase 1 OS=Arabidopsis thaliana OX=3702 GN=gpmA1 PE=2 SV=1	hypothetical protein PRUPE_6G181400 [Prunus persica]
Prupe.6G182200_v2.0.a1	Prupe.6G182200	LOC18773168	121.091	182.121	666.537	632.544	424.442	438.08	83.0793	80.454	643.318	595.236	651.929	635.057	up	up	up	up	AP2 domain	Ethylene-responsive transcription factor RAP2-4 OS=Arabidopsis thaliana OX=3702 GN=RAP2-4 PE=1 SV=1	ethylene-responsive transcription factor RAP2-4 [Prunus persica]
Prupe.6G184800_v2.0.a1	Prupe.6G184800	LOC18772198	1.97003	1.37245	8.36323	9.00449	5.55851	5.40525	1.42043	1.28363	7.45114	7.20143	5.56597	5.10927	up	up	up	up	--	--	uncharacterized protein LOC18772198 isoform X1 [Prunus persica]
Prupe.6G189500_v2.0.a1	Prupe.6G189500	LOC18773368	0.975656	1.04467	3.28429	2.6593	1.94623	2.698	0.581332	0.528911	1.83239	1.59256	1.4712	1.73744	up	normal	up	up	PPR repeat	Pentatricopeptide repeat-containing protein At4g39952, mitochondrial OS=Arabidopsis thaliana OX=3702 GN=PCMP-E98 PE=2 SV=2	pentatricopeptide repeat-containing protein At4g39952, mitochondrial [Prunus persica]
Prupe.6G189800_v2.0.a1	Prupe.6G189800	LOC109949518	0.127925	0.113398	0.86857	0.930727	1.39168	1.72746	0.140763	0.141429	0.901668	0.720007	1.17036	1.44095	up	up	up	up	UDP-glucoronosyl and UDP-glucosyl transferase	Linamarin synthase 2 OS=Manihot esculenta OX=3983 GN=UGT85K5 PE=1 SV=1	7-deoxyloganetin glucosyltransferase-like [Prunus persica]
Prupe.6G189900_v2.0.a1	Prupe.6G189900	LOC109949800	17.4815	16.8798	76.2206	80.7142	94.2845	106.122	64.132	67.6713	225.53	227.653	128.598	133.083	up	up	up	normal	UDP-glucoronosyl and UDP-glucosyl transferase	Linamarin synthase 2 OS=Manihot esculenta OX=3983 GN=UGT85K5 PE=1 SV=1	7-deoxyloganetin glucosyltransferase-like [Prunus persica]
Prupe.6G193400_v2.0.a1	Prupe.6G193400	LOC18772872	101.373	119.753	610.028	609.553	364.529	383.399	37.8034	37.9493	445.967	413.81	336.288	326.621	up	up	up	up	Homeobox associated leucine zipper	Homeobox-leucine zipper protein ATHB-5 OS=Arabidopsis thaliana OX=3702 GN=ATHB-5 PE=1 SV=1	homeobox-leucine zipper protein ATHB-6 isoform X1 [Prunus persica]
Prupe.6G193600_v2.0.a1	Prupe.6G193600	LOC18772475	3.04989	2.07944	9.20115	7.21302	7.4154	6.57146	1.31409	1.36039	4.99041	4.86386	4.75546	3.89307	up	up	up	up	Ulp1 protease family, C-terminal catalytic domain	--	uncharacterized protein LOC18772475 isoform X1 [Prunus persica]
Prupe.6G194000_v2.0.a1	Prupe.6G194000	LOC18773038	1.62651	2.31037	13.126	12.8635	4.87946	4.70448	2.96419	3.34139	15.6721	15.2653	15.5161	15.7117	up	normal	up	up	--	--	uncharacterized protein LOC18773038 [Prunus persica]
Prupe.6G208400_v2.0.a1	Prupe.6G208400	LOC18774666	0.197255	0.466647	6.04912	6.472	11.7966	12.7796	0.03148	0.106448	0.807437	0.481978	2.67125	2.64361	up	up	up	up	Rhamnogalacturonate lyase family	--	probable rhamnogalacturonate lyase B isoform X1 [Prunus persica]
Prupe.6G210200_v2.0.a1	Prupe.6G210200	LOC18773345	0.100424	0.091978	29.9527	29.7058	17.6646	20.4638	0.212807	0.309592	19.8019	17.3839	12.2411	12.7172	up	up	up	up	Helix-loop-helix DNA-binding domain	Transcription factor bHLH93 OS=Arabidopsis thaliana OX=3702 GN=BHLH93 PE=1 SV=1	transcription factor bHLH93 [Prunus persica]
Prupe.6G210300_v2.0.a1	Prupe.6G210300	LOC18772402	0.133566	0.305931	4.18473	3.86365	1.62065	1.90617	0.296655	0.292076	1.66089	2.19728	1.50029	1.14715	up	up	up	up	--	--	uncharacterized protein LOC18772402 [Prunus persica]
Prupe.6G210500_v2.0.a1	Prupe.6G210500	LOC18774376	10.2369	8.01899	28.1849	26.8401	20.4555	18.242	16.5112	18.041	48.4899	44.5261	40.1003	38.3414	up	normal	up	normal	AUX/IAA family	Auxin-responsive protein IAA9 OS=Arabidopsis thaliana OX=3702 GN=IAA9 PE=1 SV=1	auxin-responsive protein IAA9 [Prunus persica]
Prupe.6G210600_v2.0.a1	Prupe.6G210600	LOC18772345	0.655203	1.42582	6.34167	5.34308	4.36416	5.32695	0.27837	0.431385	8.2103	6.02013	4.10045	3.1913	up	up	up	up	von Willebrand factor type A domain	Probable E3 ubiquitin-protein ligase EDA40 OS=Arabidopsis thaliana OX=3702 GN=EDA40 PE=2 SV=1	uncharacterized protein LOC18772345 [Prunus persica]
Prupe.6G210900_v2.0.a1	Prupe.6G210900	LOC18775166	7.64544	5.79638	31.0126	33.1602	61.2838	59.4757	29.3099	28.7872	116.795	111.18	111.131	108.488	up	up	up	up	Phosphoenolpyruvate carboxykinase	Phosphoenolpyruvate carboxykinase (ATP) 1 OS=Arabidopsis thaliana OX=3702 GN=PCK1 PE=1 SV=1	phosphoenolpyruvate carboxykinase (ATP) [Prunus persica]
Prupe.6G213600_v2.0.a1	Prupe.6G213600	LOC18774375	80.2878	49.2311	313.394	320.149	702.368	649.222	56.8044	62.0799	1004.05	978.136	1536.78	1573.4	up	up	up	up	Glycosyl hydrolases family 16	Probable xyloglucan endotransglucosylase/hydrolase protein 6 OS=Arabidopsis thaliana OX=3702 GN=XTH6 PE=2 SV=2	probable xyloglucan endotransglucosylase/hydrolase protein 6 [Prunus persica]
Prupe.6G217500_v2.0.a1	Prupe.6G217500	LOC18773615	36.2783	18.126	143.42	123.692	51.1194	31.6616	18.8909	16.8838	179.016	196.986	120.274	111.881	up	normal	up	up	Phytosulfokine precursor protein (PSK)	Phytosulfokines 3 OS=Arabidopsis thaliana OX=3702 GN=PSK3 PE=2 SV=2	phytosulfokines 3 [Prunus persica]
Prupe.6G218000_v2.0.a1	Prupe.6G218000	--	0.705716	0.75543	4.09315	3.94954	0.823339	1.13197	13.3306	12.1869	33.0967	42.0086	33.2786	33.7193	up	--	up	normal	--	--	hypothetical protein PRUPE_6G218000 [Prunus persica]
Prupe.6G218200_v2.0.a1	Prupe.6G218200	LOC18772593	14.9418	22.7848	123.105	116.459	135.834	197.261	4.29455	5.5925	40.4844	36.438	24.1651	25.3945	up	up	up	up	VQ motif	VQ motif-containing protein 29 OS=Arabidopsis thaliana OX=3702 GN=VQ29 PE=1 SV=1	uncharacterized protein LOC18772593 [Prunus persica]
Prupe.6G221200_v2.0.a1	Prupe.6G221200	LOC18775126	9.62186	8.72856	41.9909	44.4774	29.3147	25.6291	5.53333	6.06574	36.1492	31.6014	63.2797	63.7897	up	up	up	up	Adenylylsulphate kinase	Adenylyl-sulfate kinase, chloroplastic OS=Catharanthus roseus OX=4058 GN=AKN PE=2 SV=1	adenylyl-sulfate kinase 3 isoform X2 [Prunus persica]
Prupe.6G222000_v2.0.a1	Prupe.6G222000	LOC18773249	0.232471	0.412688	2.08298	1.94789	0.867027	0.962055	0.746219	0.855443	3.32698	4.13297	2.33527	1.64158	up	normal	up	normal	Cyclin, N-terminal domain	Cyclin-D5-1 OS=Arabidopsis thaliana OX=3702 GN=CYCD5-1 PE=2 SV=2	cyclin-D5-1 [Prunus persica]
Prupe.6G222500_v2.0.a1	Prupe.6G222500	LOC18774514	0.616225	0.68961	2.73013	3.03534	1.40868	1.48395	1.05571	1.45075	6.01329	6.94628	5.5381	5.49206	up	normal	up	up	NPH3 family	BTB/POZ domain-containing protein NPY2 OS=Arabidopsis thaliana OX=3702 GN=NPY2 PE=2 SV=1	BTB/POZ domain-containing protein NPY5 [Prunus persica]
Prupe.6G223100_v2.0.a1	Prupe.6G223100	--	6.56783	5.70142	24.7832	24.9668	23.2986	24.2271	3.10621	2.67813	26.4479	25.3964	20.5265	21.568	up	up	up	up	Lateral organ boundaries (LOB) domain	LOB domain-containing protein 37 OS=Arabidopsis thaliana OX=3702 GN=LBD37 PE=2 SV=1	hypothetical protein PRUPE_6G223100 [Prunus persica]
Prupe.6G223500_v2.0.a1	Prupe.6G223500	LOC18772494	5.42374	6.81631	29.4678	29.539	9.01952	13.2173	5.88669	5.47944	33.4806	38.6743	31.8028	32.971	up	normal	up	up	--	--	uncharacterized protein LOC18772494 [Prunus persica]
Prupe.6G224100_v2.0.a1	Prupe.6G224100	LOC18774295	4.58058	7.46026	17.239	17.3463	10.9965	12.2486	5.47413	5.52304	19.0059	19.4897	19.1985	19.9184	up	normal	up	up	Acyl CoA binding protein	Acyl-CoA-binding domain-containing protein 3 OS=Arabidopsis thaliana OX=3702 GN=ACBP3 PE=1 SV=1	acyl-CoA-binding domain-containing protein 3 [Prunus persica]
Prupe.6G224200_v2.0.a1	Prupe.6G224200	LOC18772420	3.13578	2.61507	8.41014	8.66804	7.60066	7.7312	2.1285	1.76548	6.82739	7.47892	5.49537	6.03819	up	up	up	up	Sugar-tranasporters, 12 TM	--	molybdate-anion transporter [Prunus persica]
Prupe.6G226000_v2.0.a1	Prupe.6G226000	LOC18772063	2.57599	3.2019	27.164	29.2695	0.17239	0.092125	0	0.080003	3.04204	2.01318	0	0.26557	up	down	up	--	Zinc finger, C3HC4 type (RING finger)	E3 ubiquitin-protein ligase APD2 OS=Arabidopsis thaliana OX=3702 GN=APD2 PE=1 SV=1	E3 ubiquitin-protein ligase NEURL1B [Prunus persica]
Prupe.6G227700_v2.0.a1	Prupe.6G227700	LOC18775359	4.37716	4.09069	16.3117	18.6219	27.8044	23.7095	1.75665	2.40295	10.9128	10.4616	12.7825	12.7215	up	up	up	up	--	--	uncharacterized protein LOC18775359 [Prunus persica]
Prupe.6G228400_v2.0.a1	Prupe.6G228400	LOC18775086	3.62302	4.13923	21.5937	21.1009	13.0341	14.6945	3.36306	3.48077	13.7552	13.0156	14.7203	14.3087	up	up	up	up	UDP-glucoronosyl and UDP-glucosyl transferase	UDP-glycosyltransferase 84B2 OS=Arabidopsis thaliana OX=3702 GN=UGT84B2 PE=3 SV=1	UDP-glycosyltransferase 84B2 [Prunus persica]
Prupe.6G233400_v2.0.a1	Prupe.6G233400	LOC18773623	5.18725	4.15726	33.5929	34.8731	29.7075	22.653	0.630709	0.586904	12.8429	12.7699	18.8408	18.1413	up	up	up	up	UDP-glucoronosyl and UDP-glucosyl transferase	UDP-glycosyltransferase 86A1 OS=Arabidopsis thaliana OX=3702 GN=UGT86A1 PE=2 SV=1	UDP-glycosyltransferase 86A1 [Prunus persica]
Prupe.6G233600_v2.0.a1	Prupe.6G233600	LOC18772115	28.4087	48.8347	201.652	203.986	189.087	235.657	1.30854	1.22268	25.1619	23.348	42.6278	46.607	up	up	up	up	UDP-glucoronosyl and UDP-glucosyl transferase	UDP-glycosyltransferase 86A1 OS=Arabidopsis thaliana OX=3702 GN=UGT86A1 PE=2 SV=1	UDP-glycosyltransferase 86A1 isoform X1 [Prunus persica]
Prupe.6G235800_v2.0.a1	Prupe.6G235800	LOC18775018	0.38996	0.582628	1.86976	2.35043	0.857798	0.975063	0.107892	0.018343	0.63365	0.498981	0.455692	0.222023	up	normal	up	--	C2 domain	Synaptotagmin-3 OS=Arabidopsis thaliana OX=3702 GN=SYT3 PE=2 SV=1	synaptotagmin-3 [Prunus persica]
Prupe.6G238100_v2.0.a1	Prupe.6G238100	LOC18774302	2.75747	3.34093	9.81579	10.1005	7.88116	8.19408	1.40197	1.49004	11.0118	10.6043	5.20139	4.5069	up	up	up	up	RING-variant domain	--	uncharacterized protein LOC18774302 [Prunus persica]
Prupe.6G239400_v2.0.a1	Prupe.6G239400	LOC18772634	0.233414	0.117728	10.4516	11.674	16.8395	20.9916	0	0.09099	2.56871	2.05989	9.60064	8.05365	up	up	up	up	Peroxidase	Peroxidase 21 OS=Arabidopsis thaliana OX=3702 GN=PER21 PE=1 SV=1	peroxidase 21 [Prunus persica]
Prupe.6G240000_v2.0.a1	Prupe.6G240000	LOC109949788	4.25989	5.2232	14.4429	15.8228	13.9511	11.3607	3.30523	3.03812	17.1276	15.6047	12.2825	12.4524	up	up	up	up	DEAD/DEAH box helicase	DEAD-box ATP-dependent RNA helicase 57 OS=Arabidopsis thaliana OX=3702 GN=RH57 PE=2 SV=1	DEAD-box ATP-dependent RNA helicase 57 [Prunus persica]
Prupe.6G240300_v2.0.a1	Prupe.6G240300	LOC18772796	1.09422	0.540078	3.8058	3.52558	3.41085	2.96072	0.630512	0.569616	3.68238	3.27437	4.28673	2.96725	up	up	up	up	--	--	protein POLAR LOCALIZATION DURING ASYMMETRIC DIVISION AND REDISTRIBUTION [Prunus persica]
Prupe.6G244700_v2.0.a1	Prupe.6G244700	LOC18773560	221.045	162.622	621.105	680.412	346.572	343.868	196.249	204.201	568.915	557.838	377.455	396.816	up	normal	up	normal	Glutathione S-transferase, N-terminal domain	Glutathione S-transferase L3 OS=Arabidopsis thaliana OX=3702 GN=GSTL3 PE=2 SV=1	glutathione S-transferase L3 [Prunus persica]
Prupe.6G245400_v2.0.a1	Prupe.6G245400	LOC109949831	1.76486	1.34377	3.8558	3.70696	3.44486	2.20654	0.492384	0.368935	3.27928	1.90236	1.82285	1.47158	up	normal	up	up	PPR repeat	Pentatricopeptide repeat-containing protein At2g37320 OS=Arabidopsis thaliana OX=3702 GN=PCMP-E50 PE=2 SV=1	pentatricopeptide repeat-containing protein At2g37320 [Prunus persica]
Prupe.6G246800_v2.0.a1	Prupe.6G246800	LOC18773572	0.224776	0.220779	7.6207	8.28135	3.07079	3.72448	0.047182	0.076295	2.38616	2.38911	0.91057	1.1229	up	up	up	up	--	Probable membrane-associated kinase regulator 4 OS=Arabidopsis thaliana OX=3702 GN=MAKR4 PE=3 SV=1	probable membrane-associated kinase regulator 4 [Prunus persica]
Prupe.6G248700_v2.0.a1	Prupe.6G248700	LOC18772409	0.836323	1.32556	20.1195	19.3013	4.73208	6.46386	0.522667	0.879799	68.1409	65.872	25.9624	25.4926	up	up	up	up	Plant protein 1589 of unknown function (A_thal_3526)	--	hypothetical protein PRUPE_6G248700 [Prunus persica]
Prupe.6G250100_v2.0.a1	Prupe.6G250100	LOC18772870	6.10252	12.5912	31.6347	28.3295	7.89533	11.0211	1.52033	1.31368	7.39417	6.80814	2.65831	5.06418	up	normal	up	normal	Core histone H2A/H2B/H3/H4	Histone H2B.3 OS=Arabidopsis thaliana OX=3702 GN=At2g28720 PE=1 SV=3	probable histone H2B.3 [Prunus persica]
Prupe.6G251900_v2.0.a1	Prupe.6G251900	LOC107825453	190.228	236.783	686.914	611.821	180.276	244.805	58.7365	62.2545	238.405	275.911	156.606	169.663	up	normal	up	up	Centromere kinetochore component CENP-T histone fold	Histone H4 variant TH011 OS=Triticum aestivum OX=4565 PE=3 SV=2	PREDICTED: uncharacterized protein LOC107825453 [Nicotiana tabacum]
Prupe.6G252000_v2.0.a1	Prupe.6G252000	LOC18773095	4.02077	3.86329	9.57822	10.7737	12.4928	13.801	5.21727	6.03066	20.6074	20.4749	26.2913	25.1491	up	up	up	up	SANTA (SANT Associated)	Kinetochore-associated protein KNL-2 homolog OS=Arabidopsis thaliana OX=3702 GN=KNL2 PE=1 SV=1	uncharacterized protein LOC18773095 [Prunus persica]
Prupe.6G255100_v2.0.a1	Prupe.6G255100	LOC18773913	535.591	507.272	5193.76	5337.69	2785.37	3167.67	489.825	491.829	2358.56	2397.54	3256.66	3285.37	up	up	up	up	Metallothionein	Metallothionein-like protein type 2 OS=Malus domestica OX=3750 GN=MT1 PE=3 SV=1	metallothionein-like protein type 2 [Prunus persica]
Prupe.6G262300_v2.0.a1	Prupe.6G262300	LOC18772536	13.785	11.3155	135.612	139.199	92.35	82.2191	11.4023	11.8809	63.3043	63.4594	51.2816	49.2983	up	up	up	up	Amino acid kinase family	Delta-1-pyrroline-5-carboxylate synthase OS=Actinidia deliciosa OX=3627 PE=2 SV=1	delta-1-pyrroline-5-carboxylate synthase isoform X1 [Prunus persica]
Prupe.6G263400_v2.0.a1	Prupe.6G263400	LOC18775231	1.95347	2.61401	34.5571	34.7773	20.9921	22.5386	3.39739	4.21145	37.5936	34.6747	23.0635	22.0272	up	up	up	up	Protein RETICULATA-related	Protein RETICULATA, chloroplastic OS=Arabidopsis thaliana OX=3702 GN=RE PE=1 SV=1	protein RETICULATA, chloroplastic [Prunus persica]
Prupe.6G267400_v2.0.a1	Prupe.6G267400	LOC18772552	1.2907	0.712065	21.5351	19.8101	12.8939	10.9742	0.7985	0.999708	8.58838	7.35345	5.86672	5.28382	up	up	up	up	Protein tyrosine and serine/threonine kinase	Serine/threonine-protein kinase BSK6 OS=Arabidopsis thaliana OX=3702 GN=BSK6 PE=1 SV=1	probable serine/threonine-protein kinase BSK3 [Prunus persica]
Prupe.6G267600_v2.0.a1	Prupe.6G267600	LOC18772814	1.42591	1.65122	5.01099	3.80776	3.39933	3.48647	1.36874	1.06308	4.24008	4.16369	5.12648	4.50458	up	normal	up	up	Myb-like DNA-binding domain	Transcription factor MYB1 OS=Arabidopsis thaliana OX=3702 GN=MYB1 PE=2 SV=1	transcription factor MYB1 [Prunus persica]
Prupe.6G267700_v2.0.a1	Prupe.6G267700	LOC18772304	0.067041	0.050547	3.84839	3.75744	12.7899	17.6435	0.03101	0	1.34787	1.25126	20.202	19.5311	up	up	up	up	Multicopper oxidase	Laccase-7 OS=Arabidopsis thaliana OX=3702 GN=LAC7 PE=2 SV=1	laccase-7 [Prunus persica]
Prupe.6G269400_v2.0.a1	Prupe.6G269400	LOC18775356	16.2118	9.00128	37.4645	39.473	25.2018	22.092	15.7816	13.6685	41.4854	42.2255	29.3265	29.7855	up	normal	up	normal	Mitochondrial carrier protein	Mitochondrial uncoupling protein 1 OS=Arabidopsis thaliana OX=3702 GN=PUMP1 PE=1 SV=1	mitochondrial uncoupling protein 1 [Prunus persica]
Prupe.6G271000_v2.0.a1	Prupe.6G271000	LOC18774934	0.338599	0.316562	1.65984	1.24651	1.42506	1.54605	0.518153	0.305728	1.27381	1.17554	1.12847	0.906282	up	up	up	normal	PPR repeat family	Pentatricopeptide repeat-containing protein At3g09060 OS=Arabidopsis thaliana OX=3702 GN=At3g09060 PE=2 SV=1	pentatricopeptide repeat-containing protein At3g09060 [Prunus persica]
Prupe.6G275300_v2.0.a1	Prupe.6G275300	LOC18775163	16.8981	16.5015	43.95	47.9693	35.8205	35.3227	11.9575	11.8127	49.7431	46.4036	45.1344	45.2382	up	normal	up	up	Starch binding domain	--	uncharacterized protein LOC18775163 [Prunus persica]
Prupe.6G283800_v2.0.a1	Prupe.6G283800	LOC18772684	0.867198	1.10318	30.3014	30.8778	3.82308	3.73515	11.438	11.7629	45.5375	44.6448	49.1554	51.9358	up	up	up	up	Mitochondrial carrier protein	Probable S-adenosylmethionine carrier 2, chloroplastic OS=Arabidopsis thaliana OX=3702 GN=SAMC2 PE=2 SV=1	mitoferrin [Prunus persica]
Prupe.6G285000_v2.0.a1	Prupe.6G285000	LOC18774392	0.389714	0.434838	2.29398	2.57554	2.28537	2.07537	1.78274	1.78661	10.6477	8.93419	7.19548	7.28305	up	up	up	up	HEAT repeat	Protein SIEL OS=Arabidopsis thaliana OX=3702 GN=SIEL PE=1 SV=1	protein SIEL [Prunus persica]
Prupe.6G285300_v2.0.a1	Prupe.6G285300	LOC18772817	4.63445	3.1303	11.4465	12.0497	28.7886	27.9937	2.96781	2.74851	10.1625	9.54157	19.8151	22.6127	up	up	up	up	CRAL/TRIO domain	Patellin-6 OS=Arabidopsis thaliana OX=3702 GN=PATL6 PE=2 SV=1	patellin-6 [Prunus persica]
Prupe.6G286100_v2.0.a1	Prupe.6G286100	LOC18772028	3.78556	3.63675	10.8603	11.0589	7.42158	6.65749	0.768007	0.636684	7.90595	7.38971	12.1355	12.2266	up	normal	up	up	Leucine Rich repeat	F-box/LRR-repeat protein 3 OS=Arabidopsis thaliana OX=3702 GN=FBL3 PE=2 SV=1	F-box/LRR-repeat protein 3 [Prunus persica]
Prupe.6G287100_v2.0.a1	Prupe.6G287100	LOC18773931	2.12935	1.76674	4.96668	5.87863	8.1064	6.93655	3.63266	3.6399	12.509	10.9254	11.3525	11.123	up	up	up	up	D-ala D-ala ligase N-terminus	--	uncharacterized protein LOC18773931 [Prunus persica]
Prupe.6G288400_v2.0.a1	Prupe.6G288400	--	34.3587	20.2828	73.9153	70.426	19.0752	16.0155	9.45989	5.96599	24.2897	27.9191	6.03247	9.94223	up	normal	up	normal	--	--	hypothetical protein PRUPE_6G288400 [Prunus persica]
Prupe.6G288600_v2.0.a1	Prupe.6G288600	LOC18774891	5.58183	4.92028	104.245	105.44	41.9516	39.871	3.99417	4.40861	17.6433	16.6388	18.6745	18.9564	up	up	up	up	Aminotransferase class-III	Alanine--glyoxylate aminotransferase 2 homolog 2, mitochondrial OS=Arabidopsis thaliana OX=3702 GN=AGT3 PE=1 SV=2	alanine--glyoxylate aminotransferase 2 homolog 2, mitochondrial [Prunus persica]
Prupe.6G289000_v2.0.a1	Prupe.6G289000	LOC18775375	2.12091	1.0688	5.24676	4.23346	5.27843	4.36739	2.06508	1.82479	4.976	6.22128	4.8189	5.43638	up	up	up	normal	2OG-Fe(II) oxygenase superfamily	--	uncharacterized protein LOC18775375 [Prunus persica]
Prupe.6G289400_v2.0.a1	Prupe.6G289400	LOC18774869	8.51504	9.72952	55.9316	51.2544	191.158	218.583	1.85185	1.61007	18.9997	18.4572	34.2242	37.1284	up	up	up	up	Peroxidase	Cationic peroxidase 1 OS=Arachis hypogaea OX=3818 GN=PNC1 PE=1 SV=2	cationic peroxidase 1 [Prunus persica]
Prupe.6G293100_v2.0.a1	Prupe.6G293100	LOC18773067	3.01478	3.66348	10.7376	10.2873	8.6788	11.9588	1.43434	1.20085	5.70667	5.05149	6.82686	7.74167	up	up	up	up	Ring finger domain	RING-H2 finger protein ATL74 OS=Arabidopsis thaliana OX=3702 GN=ATL74 PE=2 SV=1	RING-H2 finger protein ATL74 [Prunus persica]
Prupe.6G293900_v2.0.a1	Prupe.6G293900	LOC18772236	0.140303	0.170328	1.35797	1.27847	1.46531	1.39658	0.227225	0.249333	0.9146	0.942752	1.10267	0.960306	up	up	up	up	Protein tyrosine and serine/threonine kinase	Leucine-rich repeat receptor-like protein kinase PXC2 OS=Arabidopsis thaliana OX=3702 GN=PXC2 PE=1 SV=1	leucine-rich repeat receptor-like protein kinase PXC2 [Prunus persica]
Prupe.6G296800_v2.0.a1	Prupe.6G296800	LOC18772768	1.5553	1.36553	3.33056	4.24552	2.95981	2.31272	0.779716	0.290841	4.44401	4.33518	4.46	3.83324	up	normal	up	up	NPH3 family	BTB/POZ domain-containing protein At3g08570 OS=Arabidopsis thaliana OX=3702 GN=At3g08570 PE=2 SV=2	BTB/POZ domain-containing protein At3g08570 [Prunus persica]
Prupe.6G302500_v2.0.a1	Prupe.6G302500	LOC18772931	3.61895	2.44416	18.9574	18.293	11.8436	9.57847	5.06324	4.8732	23.7651	21.9224	19.1622	18.8863	up	up	up	up	Phytochrome region	Phytochrome A OS=Populus tremuloides OX=3693 GN=PHYA PE=2 SV=1	hypothetical protein PRUPE_6G302500, partial [Prunus persica]
Prupe.6G303100_v2.0.a1	Prupe.6G303100	LOC18775065	4.52677	4.76069	141.296	143.455	51.9993	56.2667	1.5158	1.2434	12.3416	12.9902	16.9504	17.6354	up	up	up	up	Pectinacetylesterase	Pectin acetylesterase 10 OS=Arabidopsis thaliana OX=3702 GN=PAE10 PE=2 SV=1	pectin acetylesterase 12 [Prunus persica]
Prupe.6G303400_v2.0.a1	Prupe.6G303400	LOC109949941	0.99466	1.85686	5.29388	4.45277	5.45376	7.23002	0.886429	0.878346	4.03343	3.64115	4.63887	4.84985	up	up	up	up	--	--	titin-like [Prunus persica]
Prupe.6G304900_v2.0.a1	Prupe.6G304900	LOC18775399	11.2505	11.5689	51.5611	49.718	55.034	53.3366	8.20733	7.87414	31.1298	31.3612	43.8762	42.9849	up	up	up	up	Aminotransferase class-V	Probable L-cysteine desulfhydrase, chloroplastic OS=Arabidopsis thaliana OX=3702 GN=CpNIFS3 PE=1 SV=1	probable L-cysteine desulfhydrase, chloroplastic [Prunus persica]
Prupe.6G305000_v2.0.a1	Prupe.6G305000	LOC18772177	4.90022	5.69134	152.732	150.189	113.369	123.709	0.383873	0.287945	5.50656	5.26083	18.5644	18.824	up	up	up	up	Aminotransferase class-V	Probable L-cysteine desulfhydrase, chloroplastic OS=Arabidopsis thaliana OX=3702 GN=CpNIFS3 PE=1 SV=1	hypothetical protein PRUPE_6G305000 [Prunus persica]
Prupe.6G306300_v2.0.a1	Prupe.6G306300	LOC18774234	2.00804	1.44306	4.70897	5.00704	4.3588	5.20582	2.43634	2.98261	6.93567	7.27713	6.7623	6.58558	up	up	up	normal	--	--	zinc finger protein 598 isoform X1 [Prunus persica]
Prupe.6G307600_v2.0.a1	Prupe.6G307600	LOC18772820	9.35631	10.2841	40.0056	43.7074	33.3147	36.4743	10.2875	8.81628	60.368	55.3935	45.4477	47.0281	up	up	up	up	Glucose-6-phosphate dehydrogenase, C-terminal domain	Inactive glucose-6-phosphate 1-dehydrogenase 4, chloroplastic OS=Arabidopsis thaliana OX=3702 GN=G6PD4 PE=1 SV=1	glucose-6-phosphate 1-dehydrogenase 4, chloroplastic [Prunus persica]
Prupe.6G310400_v2.0.a1	Prupe.6G310400	LOC18772969	2.15295	1.65159	4.95516	4.3861	2.30549	1.89641	1.54042	1.50643	5.23277	5.44562	1.87819	2.80205	up	normal	up	normal	Metallopeptidase family M24	Intermediate cleaving peptidase 55, mitochondrial OS=Arabidopsis thaliana OX=3702 GN=ICP55 PE=1 SV=1	probable Xaa-Pro aminopeptidase 3 [Prunus persica]
Prupe.6G313300_v2.0.a1	Prupe.6G313300	LOC18774588	3.28953	2.45456	12.223	12.4978	6.98728	7.14453	3.41818	3.99729	14.466	15.0404	6.45427	6.59393	up	normal	up	normal	Lon protease (S16) C-terminal proteolytic domain	Lon protease homolog, mitochondrial OS=Oryza sativa subsp. japonica OX=39947 GN=Os07g0689300 PE=2 SV=1	lon protease homolog 1, mitochondrial [Prunus persica]
Prupe.6G320400_v2.0.a1	Prupe.6G320400	LOC18775125	1.96906	2.29381	5.79726	6.38899	12.4686	10.1785	3.86526	3.41553	18.3357	18.8028	31.4044	33.0068	up	up	up	up	--	--	heparan-alpha-glucosaminide N-acetyltransferase isoform X1 [Prunus persica]
Prupe.6G322200_v2.0.a1	Prupe.6G322200	LOC18772880	9.11834	5.68369	19.2898	19.6917	14.9013	12.3818	5.80894	5.94293	19.139	17.8695	14.3871	14.1164	up	normal	up	normal	Trypsin-like peptidase domain	Putative protease Do-like 14 OS=Arabidopsis thaliana OX=3702 GN=DEGP14 PE=3 SV=2	putative protease Do-like 14 isoform X2 [Prunus persica]
Prupe.6G324100_v2.0.a1	Prupe.6G324100	LOC18773359	3.84973	5.70512	50.6861	53.3875	45.1406	49.0584	0.099973	0.22719	4.64268	4.09899	5.11762	4.67791	up	up	up	up	Lipoxygenase	Probable linoleate 9S-lipoxygenase 5 OS=Solanum tuberosum OX=4113 GN=LOX1.5 PE=2 SV=1	probable linoleate 9S-lipoxygenase 5 [Prunus persica]
Prupe.6G324900_v2.0.a1	Prupe.6G324900	LOC18772682	6.61931	6.74636	19.2631	18.653	13.5397	15.6005	6.11565	5.14538	15.6754	15.2584	13.5614	15.3514	up	normal	up	normal	Alpha/beta hydrolase family	Protein AUXIN RESPONSE 4 OS=Arabidopsis thaliana OX=3702 GN=AXR4 PE=1 SV=1	protein AUXIN RESPONSE 4 [Prunus persica]
Prupe.6G329100_v2.0.a1	Prupe.6G329100	LOC18772226	0.239191	0.189278	2.83385	3.14454	1.40852	2.37703	0.164745	0.176288	1.11666	0.701915	1.4705	0.869048	up	up	up	up	Heavy-metal-associated domain	Heavy metal-associated isoprenylated plant protein 32 OS=Arabidopsis thaliana OX=3702 GN=HIPP32 PE=2 SV=1	heavy metal-associated isoprenylated plant protein 34 [Prunus persica]
Prupe.6G330700_v2.0.a1	Prupe.6G330700	LOC18775334	6.15897	3.47112	17.2606	18.1585	6.901	6.65116	5.05044	4.21069	23.5551	22.5055	9.70649	11.2868	up	normal	up	normal	Tim44-like domain	--	39S ribosomal protein L45, mitochondrial [Prunus persica]
Prupe.6G332600_v2.0.a1	Prupe.6G332600	LOC18772973	7.82008	6.04707	30.523	30.8076	20.8726	18.5174	13.4413	13.9618	42.9338	41.0312	34.6639	34.1495	up	up	up	normal	Inosine-uridine preferring nucleoside hydrolase	--	uncharacterized protein LOC18772973 [Prunus persica]
Prupe.6G332800_v2.0.a1	Prupe.6G332800	LOC18774924	37.6865	27.759	133.81	140.283	130.258	109.552	45.8927	46.9637	127.843	120.824	157.238	158.235	up	up	up	up	alpha/beta hydrolase fold	Gibberellin receptor GID1C OS=Arabidopsis thaliana OX=3702 GN=GID1C PE=1 SV=1	gibberellin receptor GID1C [Prunus persica]
Prupe.6G335300_v2.0.a1	Prupe.6G335300	LOC18772579	9.65198	9.49066	27.2345	26.0242	15.7196	11.0382	2.50936	2.88469	13.8337	12.4571	10.9912	9.40091	up	normal	up	up	Phosphopantetheine attachment site	Acyl carrier protein 1, chloroplastic OS=Casuarina glauca OX=3522 GN=ACP1 PE=2 SV=1	acyl carrier protein 1, chloroplastic isoform X1 [Prunus persica]
Prupe.6G336000_v2.0.a1	Prupe.6G336000	--	10.5327	9.91619	33.0766	29.7698	12.9413	13.8965	8.11716	8.70202	22.4072	24.496	18.1991	18.2457	up	normal	up	normal	--	--	hypothetical protein PRUPE_6G336000 [Prunus persica]
Prupe.6G337000_v2.0.a1	Prupe.6G337000	LOC18774053	5.23556	6.21905	22.9422	22.7144	22.1233	20.9125	2.97949	2.87805	19.4455	18.2298	14.0415	13.0018	up	up	up	up	Kinesin motor domain	Kinesin-like protein KIN-14U OS=Arabidopsis thaliana OX=3702 GN=KIN14U PE=2 SV=1	kinesin-like protein KIN-14U isoform X1 [Prunus persica]
Prupe.6G338400_v2.0.a1	Prupe.6G338400	LOC18772639	197.186	143.71	803.946	834.334	707.849	603.416	198.877	200.256	810.585	791.7	919.502	915.933	up	up	up	up	Pyridoxal-phosphate dependent enzyme	Cysteine synthase OS=Citrullus lanatus OX=3654 PE=1 SV=1	cysteine synthase [Prunus persica]
Prupe.6G339500_v2.0.a1	Prupe.6G339500	LOC18772155	4.7826	4.32436	47.7964	48.9535	20.096	18.3581	2.5847	3.14733	19.7781	20.7649	23.3233	22.9748	up	up	up	up	Protein kinase domain	Serine/threonine-protein kinase WNK1 OS=Arabidopsis thaliana OX=3702 GN=WNK1 PE=1 SV=1	probable serine/threonine-protein kinase WNK9 isoform X1 [Prunus persica]
Prupe.6G339900_v2.0.a1	Prupe.6G339900	LOC18774836	107.179	174.78	430.695	382.763	278.942	381.523	159.353	153.44	431.829	410.217	386.136	403.044	up	normal	up	normal	Ribose/Galactose Isomerase	DNA damage-repair/toleration protein DRT102 OS=Arabidopsis thaliana OX=3702 GN=DRT102 PE=1 SV=2	DNA damage-repair/toleration protein DRT102 [Prunus persica]
Prupe.6G343800_v2.0.a1	Prupe.6G343800	LOC18772877	22.3496	22.9695	81.5057	83.7698	26.8781	35.7189	43.4504	47.825	200.427	188.77	244.155	249.2	up	normal	up	up	AUX/IAA family	Auxin-responsive protein IAA16 OS=Arabidopsis thaliana OX=3702 GN=IAA16 PE=1 SV=1	auxin-responsive protein IAA16 [Prunus persica]
Prupe.6G343900_v2.0.a1	Prupe.6G343900	LOC18772596	20.8839	23.2035	84.4555	75.9909	653.826	763.885	16.5881	16.4928	55.3319	60.1881	188.811	195.456	up	up	up	up	Barwin family	Pathogenesis-related protein PR-4A OS=Nicotiana tabacum OX=4097 PE=2 SV=1	hypothetical protein PRUPE_6G343900 [Prunus persica]
Prupe.6G345300_v2.0.a1	Prupe.6G345300	LOC18773002	71.9768	45.2103	348.727	361.647	92.5103	87.5596	39.0677	39.4976	219.577	205.747	146.195	131.939	up	normal	up	up	linker histone H1 and H5 family	Histone H1 OS=Euphorbia esula OX=3993 PE=2 SV=1	histone H1 [Prunus persica]
Prupe.6G345900_v2.0.a1	Prupe.6G345900	--	2.04725	2.61445	22.4349	19.9697	14.3389	18.019	6.04839	5.39656	32.1493	31.1535	41.6385	47.1571	up	up	up	up	--	--	hypothetical protein PRUPE_6G345900 [Prunus persica]
Prupe.6G359800_v2.0.a1	Prupe.6G359800	LOC18774361	1.6947	0.987862	5.54918	5.51961	3.80415	3.25478	1.43171	1.07238	6.08645	5.72802	4.81349	4.02251	up	normal	up	up	Leucine rich repeat	Receptor-like protein CLAVATA2 OS=Arabidopsis thaliana OX=3702 GN=CLV2 PE=1 SV=1	leucine-rich repeat receptor-like protein CLAVATA2 [Prunus persica]
Prupe.6G363100_v2.0.a1	Prupe.6G363100	LOC18774231	29.2902	25.6053	89.9668	86.5013	51.933	43.038	23.2442	21.7466	66.4202	58.774	39.7068	42.3001	up	normal	up	normal	--	--	ER membrane protein complex subunit 10 [Prunus persica]
Prupe.6G364000_v2.0.a1	Prupe.6G364000	LOC18774216	5.25137	4.64765	27.5916	28.9111	7.98558	7.23478	4.32299	4.47002	16.8753	15.366	4.45002	5.75036	up	normal	up	normal	Lecithin:cholesterol acyltransferase	Phospholipase A(1) LCAT3 OS=Arabidopsis thaliana OX=3702 GN=LCAT3 PE=1 SV=1	phospholipase A(1) LCAT3 isoform X1 [Prunus persica]
Prupe.6G364400_v2.0.a1	Prupe.6G364400	LOC18773783	14.1236	10.6018	39.8546	38.3272	31.7805	31.2843	12.6486	13.5088	37.55	37.5981	39.6908	38.5925	up	up	up	up	Protein of unknown function (DUF565)	Ycf20-like protein OS=Arabidopsis thaliana OX=3702 GN=At1g65420 PE=2 SV=2	ycf20-like protein [Prunus persica]
Prupe.6G365900_v2.0.a1	Prupe.6G365900	LOC18771956	13.2123	12.4015	55.2147	61.7307	11.5578	11.9555	9.36527	10.3971	46.0696	45.8404	25.0597	25.2888	up	normal	up	normal	N-terminal domain of oxidoreductase	2-alkenal reductase (NADP(+)-dependent) OS=Nicotiana tabacum OX=4097 GN=DBR PE=1 SV=1	2-alkenal reductase (NADP(+)-dependent) [Prunus persica]
Prupe.6G366100_v2.0.a1	Prupe.6G366100	LOC18773790	19.0607	20.3816	73.666	84.1787	61.5269	65.3782	14.119	11.8044	49.2309	46.1657	37.4352	37.6699	up	up	up	up	Glycosyl hydrolase family 1	Beta-glucosidase 42 OS=Arabidopsis thaliana OX=3702 GN=BGLU42 PE=2 SV=1	hypothetical protein PRUPE_6G366100 [Prunus persica]
Prupe.6G366200_v2.0.a1	Prupe.6G366200	LOC18773790	20.6275	19.3036	86.3588	88.4009	67.7876	70.1885	15.7594	16.0668	51.3305	51.0026	41.6725	43.2204	up	up	up	up	Glycosyl hydrolase family 1	Beta-glucosidase 42 OS=Arabidopsis thaliana OX=3702 GN=BGLU42 PE=2 SV=1	hypothetical protein PRUPE_6G366200 [Prunus persica]
Prupe.7G000100_v2.0.a1	Prupe.7G000100	LOC18770031	2.97952	1.50151	7.30558	7.90801	5.23482	4.91471	3.18453	3.07651	9.10036	9.0836	7.13003	7.08807	up	normal	up	normal	DDE superfamily endonuclease	--	hypothetical protein PRUPE_7G000100 [Prunus persica]
Prupe.7G000900_v2.0.a1	Prupe.7G000900	LOC18769110	9.36207	8.72241	31.4153	30.9907	29.3385	32.7061	10.6366	11.2932	34.8066	33.0456	24.0393	21.9307	up	up	up	normal	Major intrinsic protein	Aquaporin SIP1-1 OS=Zea mays OX=4577 GN=SIP1-1 PE=2 SV=1	aquaporin SIP1-2 [Prunus persica]
Prupe.7G001200_v2.0.a1	Prupe.7G001200	LOC18770626	29.1228	47.1276	174.19	177.889	238.258	318.387	10.943	10.7317	49.8247	49.6118	61.8378	63.4838	up	up	up	up	No apical meristem (NAM) protein	NAC transcription factor 47 OS=Arabidopsis thaliana OX=3702 GN=NAC047 PE=2 SV=1	NAC transcription factor 29 [Prunus persica]
Prupe.7G009700_v2.0.a1	Prupe.7G009700	LOC18771122	0.449694	0.716283	2.004	2.34512	2.13986	2.41546	0.995769	0.802689	3.80115	3.27079	4.20816	4.07305	up	up	up	up	PPR repeat	Pentatricopeptide repeat-containing protein At2g13600 OS=Arabidopsis thaliana OX=3702 GN=PCMP-E76 PE=3 SV=1	pentatricopeptide repeat-containing protein At2g13600 [Prunus persica]
Prupe.7G013500_v2.0.a1	Prupe.7G013500	LOC18770387	54.3576	74.7933	212.008	235.731	291.228	386.072	40.5012	48.191	225.887	224.06	328.184	331.942	up	up	up	up	Zinc finger C-x8-C-x5-C-x3-H type (and similar)	Zinc finger CCCH domain-containing protein 8 OS=Oryza sativa subsp. japonica OX=39947 GN=Os01g0616400 PE=2 SV=2	zinc finger CCCH domain-containing protein 37 [Prunus persica]
Prupe.7G015100_v2.0.a1	Prupe.7G015100	LOC18771166	0.113615	0.119492	0.661923	0.694442	0.628287	0.698342	0.072282	0.011023	0.44313	0.464576	0.942981	0.806968	up	normal	up	up	Dynamin central region	Dynamin-related protein 4C OS=Arabidopsis thaliana OX=3702 GN=DRP4C PE=2 SV=1	dynamin-related protein 4C [Prunus persica]
Prupe.7G016200_v2.0.a1	Prupe.7G016200	--	3.8253	2.29191	11.7201	11.402	5.33223	5.59859	2.58129	1.97005	8.21491	13.0784	11.8481	14.5833	up	normal	up	up	--	--	hypothetical protein PRUPE_7G016200 [Prunus persica]
Prupe.7G016300_v2.0.a1	Prupe.7G016300	LOC18770496	2.03981	1.13398	9.54603	8.67436	3.23856	3.63939	0.823264	1.57016	4.75581	6.12194	4.83103	5.72167	up	normal	up	up	--	--	uncharacterized protein LOC18770496 [Prunus persica]
Prupe.7G016400_v2.0.a1	Prupe.7G016400	LOC18769470	0.777437	0.673248	2.56853	3.18613	1.17901	1.42053	0.278727	0.229272	0.927732	0.927359	0.694298	0.667929	up	normal	up	normal	Dof domain, zinc finger	Cyclic dof factor 2 OS=Arabidopsis thaliana OX=3702 GN=CDF2 PE=1 SV=2	cyclic dof factor 3 [Prunus persica]
Prupe.7G016700_v2.0.a1	Prupe.7G016700	LOC18770951	4.4347	4.91296	12.6	12.9967	15.1949	17.2832	2.8195	2.45413	12.9373	12.032	4.99132	4.2194	up	up	up	normal	Myb-like DNA-binding domain	Transcription factor CSA OS=Oryza sativa subsp. japonica OX=39947 GN=CSA PE=2 SV=2	transcription factor MYB80 [Prunus persica]
Prupe.7G023400_v2.0.a1	Prupe.7G023400	LOC18771102	1.87666	2.05237	7.76381	7.0639	6.53414	5.50505	3.87358	3.84829	12.0344	12.0581	13.0785	13.7146	up	up	up	up	FAD dependent oxidoreductase	L-2-hydroxyglutarate dehydrogenase, mitochondrial OS=Arabidopsis thaliana OX=3702 GN=L2HGDH PE=1 SV=1	L-2-hydroxyglutarate dehydrogenase, mitochondrial isoform X1 [Prunus persica]
Prupe.7G034000_v2.0.a1	Prupe.7G034000	LOC18770841	7.82036	7.58452	24.3083	27.1822	17.3105	18.1237	8.58501	8.98369	29.5795	28.6325	20.2438	20.7341	up	normal	up	normal	Pentatricopeptide repeat domain	Pentatricopeptide repeat-containing protein At1g15480, mitochondrial OS=Arabidopsis thaliana OX=3702 GN=At1g15480 PE=2 SV=2	pentatricopeptide repeat-containing protein At1g80270, mitochondrial [Prunus persica]
Prupe.7G041200_v2.0.a1	Prupe.7G041200	LOC18771427	43.5936	45.2263	129.717	127.111	138.677	137.353	188.688	185.224	661.239	655.755	1066.02	1102.52	up	up	up	up	Haloacid dehalogenase-like hydrolase	--	haloacid dehalogenase-like hydrolase domain-containing protein 3 isoform X1 [Prunus persica]
Prupe.7G050500_v2.0.a1	Prupe.7G050500	LOC18782438	4.58355	3.24014	11.6384	11.7631	7.2783	5.94029	2.19237	2.81337	7.4516	5.97612	5.7048	6.12804	up	normal	up	normal	Calcineurin-like phosphoesterase	Probable inactive purple acid phosphatase 16 OS=Arabidopsis thaliana OX=3702 GN=PAP16 PE=2 SV=1	probable inactive purple acid phosphatase 16 [Prunus persica]
Prupe.7G050700_v2.0.a1	Prupe.7G050700	LOC18782885	7.21264	13.7748	357.908	363.499	311.841	431.488	39.0598	40.7744	278.926	262.7	195.581	191.686	up	up	up	up	Thaumatin family	Thaumatin-like protein 2 OS=Prunus persica OX=3760 PE=2 SV=1	hypothetical protein PRUPE_7G050700 [Prunus persica]
Prupe.7G050900_v2.0.a1	Prupe.7G050900	LOC18769272	41.2812	42.2632	1448.07	1531.73	1198.63	985.762	2529.83	2579.76	16627.6	15975.4	10437.8	10014.7	up	up	up	up	Thaumatin family	Thaumatin-like protein 2 OS=Prunus persica OX=3760 PE=2 SV=1	thaumatin-like protein 2 [Prunus persica]
Prupe.7G051100_v2.0.a1	Prupe.7G051100	--	1.81792	4.84378	15.9815	19.0439	19.6788	21.2584	0.855795	1.53162	5.402	3.24375	12.0382	10.4874	up	up	up	up	Thaumatin family	Glucan endo-1,3-beta-glucosidase OS=Prunus avium OX=42229 PE=1 SV=1	hypothetical protein PRUPE_7G051100 [Prunus persica]
Prupe.7G051300_v2.0.a1	Prupe.7G051300	LOC18769272	54.51	64.1913	2408.89	2560.39	1910.54	1888.19	2430.78	2340.05	14953.5	14494.6	9908.7	9487.93	up	up	up	up	Thaumatin family	Thaumatin-like protein 2 OS=Prunus persica OX=3760 PE=2 SV=1	thaumatin-like protein 2 [Prunus persica]
Prupe.7G052100_v2.0.a1	Prupe.7G052100	LOC18770708	5.96627	5.21985	23.7742	25.4223	102.992	101.989	29.3703	31.7293	106.795	101.922	324.289	335.39	up	up	up	up	Glycosyl hydrolases family 17	Glucan endo-1,3-beta-glucosidase, basic isoform OS=Prunus persica OX=3760 GN=GNS1 PE=3 SV=1	glucan endo-1,3-beta-glucosidase, basic isoform-like [Prunus persica]
Prupe.7G053900_v2.0.a1	Prupe.7G053900	LOC18770377	2.32877	1.72206	5.53578	6.24745	3.09704	3.14784	0.953726	0.915269	4.40846	5.18599	3.69513	3.73974	up	normal	up	up	Hsp20/alpha crystallin family	Increased DNA methylation 2 OS=Arabidopsis thaliana OX=3702 GN=IDM2 PE=1 SV=1	increased DNA methylation 2 [Prunus persica]
Prupe.7G058100_v2.0.a1	Prupe.7G058100	LOC18771352	4.92736	4.34953	16.6596	17.2438	41.1384	41.2913	5.14894	4.92878	23.0102	23.7788	27.3227	28.7158	up	up	up	up	ABC-2 family transporter protein	ABC transporter A family member 1 OS=Arabidopsis thaliana OX=3702 GN=ABCA1 PE=2 SV=2	hypothetical protein PRUPE_7G058100 [Prunus persica]
Prupe.7G061200_v2.0.a1	Prupe.7G061200	LOC18771687	1.57162	1.90464	12.1787	12.2861	10.0012	9.78555	1.72611	1.9874	6.10879	6.1991	5.8921	6.35308	up	up	up	up	Myb/SANT-like DNA-binding domain	--	L10-interacting MYB domain-containing protein isoform X1 [Prunus persica]
Prupe.7G061700_v2.0.a1	Prupe.7G061700	LOC18770260	0.299511	0.144243	17.1382	21.301	30.2931	28.719	0.539037	0.641996	6.07695	5.99682	14.4322	16.326	up	up	up	up	Protein of unknown function (DUF642)	--	uncharacterized protein LOC18770260 [Prunus persica]
Prupe.7G064000_v2.0.a1	Prupe.7G064000	LOC18770520	117.769	81.7296	1004.45	980.322	344.866	264.539	260.466	262.774	1616.96	1511.81	907.612	896.575	up	up	up	up	Raffinose synthase or seed imbibition protein Sip1	Probable galactinol--sucrose galactosyltransferase 2 OS=Arabidopsis thaliana OX=3702 GN=RFS2 PE=2 SV=2	probable galactinol--sucrose galactosyltransferase 2 [Prunus persica]
Prupe.7G066200_v2.0.a1	Prupe.7G066200	LOC18770994	0.642415	0.780772	1.99881	2.12166	1.91129	2.14222	0.451924	0.750575	2.07728	2.02124	2.13517	1.54302	up	normal	up	up	PPR repeat	Putative pentatricopeptide repeat-containing protein At5g52630 OS=Arabidopsis thaliana OX=3702 GN=PCMP-H52 PE=3 SV=1	putative pentatricopeptide repeat-containing protein At5g52630 [Prunus persica]
Prupe.7G066800_v2.0.a1	Prupe.7G066800	LOC18769474	4.93998	4.79859	11.6687	13.7838	12.0587	12.245	4.24056	4.57275	12.2606	12.2708	10.593	10.9176	up	normal	up	normal	AAA domain	Regulator of nonsense transcripts 1 homolog OS=Arabidopsis thaliana OX=3702 GN=UPF1 PE=1 SV=2	DNA-binding protein SMUBP-2 [Prunus persica]
Prupe.7G067100_v2.0.a1	Prupe.7G067100	LOC18769254	2.33411	2.15045	8.04359	7.46184	1.97088	1.84234	0.415316	0.383617	7.54447	6.50348	4.29104	3.40305	up	normal	up	up	Acyl-CoA oxidase	Peroxisomal acyl-coenzyme A oxidase 1 OS=Arabidopsis thaliana OX=3702 GN=ACX1 PE=1 SV=1	peroxisomal acyl-coenzyme A oxidase 1 [Prunus persica]
Prupe.7G069000_v2.0.a1	Prupe.7G069000	LOC18769707	0.063983	0.090255	1.13041	0.831643	0.869337	0.709361	0.020744	0.024195	1.12119	1.2448	1.02764	1.00063	up	up	up	up	Protein tyrosine and serine/threonine kinase	Probably inactive leucine-rich repeat receptor-like protein kinase At5g06940 OS=Arabidopsis thaliana OX=3702 GN=At5g06940 PE=3 SV=1	probably inactive leucine-rich repeat receptor-like protein kinase At5g06940 [Prunus persica]
Prupe.7G072600_v2.0.a1	Prupe.7G072600	LOC18769194	6.41608	12.3251	154.769	145.35	170.355	252.992	19.8987	16.9035	648.701	581.029	391.455	405.897	up	up	up	up	Leucine rich repeat	Polygalacturonase inhibitor OS=Pyrus communis OX=23211 GN=PGIP PE=1 SV=1	polygalacturonase inhibitor [Prunus persica]
Prupe.7G074700_v2.0.a1	Prupe.7G074700	LOC18770838	5.10223	6.01699	18.9124	15.4023	9.285	9.91054	4.85209	5.57364	15.5196	14.3774	10.4407	10.476	up	normal	up	normal	--	--	uncharacterized protein LOC18770838 [Prunus persica]
Prupe.7G078100_v2.0.a1	Prupe.7G078100	LOC18769847	1.46478	2.10119	8.2132	8.87242	10.307	9.98576	0.260044	0.211192	1.01019	1.58049	2.37843	2.07093	up	up	up	up	--	--	disease resistance RPP13-like protein 4 [Prunus persica]
Prupe.7G084500_v2.0.a1	Prupe.7G084500	LOC18769373	1.11882	1.3533	4.48514	4.31114	2.82561	3.64744	0.335353	0.99295	3.35999	3.21279	3.32374	3.03488	up	normal	up	up	Plant organelle RNA recognition domain	Protein WHAT'S THIS FACTOR 9, mitochondrial OS=Arabidopsis thaliana OX=3702 GN=WTF9 PE=4 SV=1	protein ROOT PRIMORDIUM DEFECTIVE 1 [Prunus persica]
Prupe.7G088200_v2.0.a1	Prupe.7G088200	LOC18771078	19.7488	12.522	61.6039	61.4098	25.8797	22.7825	7.52435	8.23144	29.327	26.2453	9.7123	11.3442	up	normal	up	normal	Transmembrane amino acid transporter protein	Amino acid transporter ANT1 OS=Arabidopsis thaliana OX=3702 GN=ANT1 PE=1 SV=1	amino acid transporter ANT1 [Prunus persica]
Prupe.7G088800_v2.0.a1	Prupe.7G088800	LOC18771000	2.65403	3.11787	9.19863	8.15569	10.1382	10.413	4.06646	3.59065	11.9912	12.1878	13.7083	13.1952	up	up	up	up	FAD linked oxidases, C-terminal domain	D-lactate dehydrogenase [cytochrome], mitochondrial OS=Arabidopsis thaliana OX=3702 GN=DLD PE=1 SV=1	hypothetical protein PRUPE_7G088800 [Prunus persica]
Prupe.7G090700_v2.0.a1	Prupe.7G090700	LOC18771368	8.7233	10.1306	24.6881	24.3062	17.2398	18.0766	6.59035	6.81851	28.8285	26.1823	24.1661	24.5398	up	normal	up	up	Targeting protein for Xklp2 (TPX2) domain	Protein WVD2-like 4 OS=Arabidopsis thaliana OX=3702 GN=WDL4 PE=1 SV=2	protein WVD2-like 4 [Prunus persica]
Prupe.7G093100_v2.0.a1	Prupe.7G093100	LOC18770097	8.05642	7.02447	21.4636	19.6144	13.7415	13.7962	2.40953	2.80489	8.12666	7.44708	8.88828	7.83486	up	normal	up	up	CCAAT-binding transcription factor (CBF-B/NF-YA) subunit B	Nuclear transcription factor Y subunit A-10 OS=Arabidopsis thaliana OX=3702 GN=NFYA10 PE=2 SV=2	nuclear transcription factor Y subunit A-10 [Prunus persica]
Prupe.7G100300_v2.0.a1	Prupe.7G100300	LOC18771468	1.8779	2.76984	13.7027	12.4432	6.41133	7.72846	0.990644	0.958382	7.08677	6.81556	4.51414	4.38744	up	up	up	up	--	Uncharacterized protein At5g41620 OS=Arabidopsis thaliana OX=3702 GN=At5g41620 PE=2 SV=2	uncharacterized protein At5g41620 [Prunus persica]
Prupe.7G100500_v2.0.a1	Prupe.7G100500	LOC18771625	6.67473	4.88849	16.1277	15.3708	13.682	10.8777	3.98835	2.26257	18.2702	17.2341	12.3116	10.4537	up	normal	up	up	Serine carboxypeptidase S28	--	lysosomal Pro-X carboxypeptidase [Prunus persica]
Prupe.7G101400_v2.0.a1	Prupe.7G101400	LOC18770193	1.87466	1.44013	5.64538	5.47064	2.88857	2.01682	1.20699	1.4021	10.2858	8.85284	4.71265	7.47675	up	normal	up	up	Mitochondrial fission ELM1	Mitochondrial fission protein ELM1 OS=Arabidopsis thaliana OX=3702 GN=ELM1 PE=1 SV=1	mitochondrial fission protein ELM1 isoform X1 [Prunus persica]
Prupe.7G101800_v2.0.a1	Prupe.7G101800	LOC18769945	6.23339	6.90179	36.9836	39.0089	1.60695	2.13223	1.50876	1.4256	6.97959	6.56809	0.417549	0.560737	up	down	up	down	WD domain, G-beta repeat	WD repeat-containing protein LWD1 OS=Arabidopsis thaliana OX=3702 GN=LWD1 PE=2 SV=1	WD repeat-containing protein LWD1 [Prunus persica]
Prupe.7G105400_v2.0.a1	Prupe.7G105400	LOC18770931	1.47974	0.972119	31.6139	36.3887	7.29995	7.08315	0.625943	0.624147	14.3931	13.8901	8.4316	9.14708	up	up	up	up	Glycosyl hydrolase family 1	Beta-glucosidase 12 OS=Oryza sativa subsp. indica OX=39946 GN=BGLU12 PE=3 SV=1	beta-glucosidase 12 isoform X1 [Prunus persica]
Prupe.7G109500_v2.0.a1	Prupe.7G109500	LOC18769422	5.35884	4.29885	18.4065	16.3606	10.5929	10.011	3.29744	2.84854	9.49339	9.31694	8.37619	10.6718	up	normal	up	up	Domain of unknown function (DUF4228)	--	uncharacterized protein LOC18769422 [Prunus persica]
Prupe.7G110800_v2.0.a1	Prupe.7G110800	LOC18769733	0.458018	0.223332	1.30829	1.31533	1.32319	1.08714	0.54385	0.555299	1.51866	1.89044	1.20386	1.71641	up	normal	up	normal	PPR repeat family	Pentatricopeptide repeat-containing protein At4g13650 OS=Arabidopsis thaliana OX=3702 GN=PCMP-H42 PE=2 SV=2	putative pentatricopeptide repeat-containing protein At5g52630 [Prunus persica]
Prupe.7G112000_v2.0.a1	Prupe.7G112000	LOC18770449	0	0.077675	1.51568	1.63426	2.12318	2.75302	0.156924	0.049056	1.52231	2.03582	2.39111	1.10423	up	up	up	--	Late embryogenesis abundant protein	NDR1/HIN1-like protein 3 OS=Arabidopsis thaliana OX=3702 GN=NHL3 PE=1 SV=1	NDR1/HIN1-like protein 10 [Prunus persica]
Prupe.7G113500_v2.0.a1	Prupe.7G113500	LOC18769686	1.57239	0.909524	13.0399	13.8026	1.97003	2.2865	2.03363	1.39159	7.63813	7.16809	3.05773	3.15352	up	normal	up	normal	Solute carrier family 35	--	solute carrier family 35 member F1 [Prunus persica]
Prupe.7G116500_v2.0.a1	Prupe.7G116500	LOC18771153	141.126	101.126	624.693	644.393	384.845	341.319	132.502	129.551	457.541	443.667	290.821	290.415	up	up	up	normal	Fructose-bisphosphate aldolase class-I	Fructose-bisphosphate aldolase 1, cytoplasmic OS=Oryza sativa subsp. japonica OX=39947 GN=FBA1 PE=1 SV=2	fructose-bisphosphate aldolase 1, cytoplasmic [Prunus persica]
Prupe.7G120300_v2.0.a1	Prupe.7G120300	LOC18769085	0.73059	1.1979	3.72997	3.46644	1.7542	1.69645	0.958373	1.14916	3.48509	3.52575	2.5637	2.75894	up	normal	up	normal	3-Deoxy-D-manno-octulosonic-acid transferase (kdotransferase)	Probable 3-deoxy-D-manno-octulosonic acid transferase, mitochondrial OS=Arabidopsis thaliana OX=3702 GN=KDTA PE=2 SV=1	probable 3-deoxy-D-manno-octulosonic acid transferase, mitochondrial [Prunus persica]
Prupe.7G121400_v2.0.a1	Prupe.7G121400	LOC18771216	12.6193	10.2079	85.6386	87.316	33.2866	24.3673	4.62576	4.59913	70.8057	70.6083	65.1336	61.4849	up	up	up	up	Sulfite exporter TauE/SafE	Sulfite exporter TauE/SafE family protein 4 OS=Arabidopsis thaliana OX=3702 GN=At2g36630 PE=2 SV=1	uncharacterized protein LOC18771216 isoform X1 [Prunus persica]
Prupe.7G128500_v2.0.a1	Prupe.7G128500	LOC18771041	7.05952	7.06106	82.2082	81.9418	38.8596	46.4529	1.24087	1.39423	7.33765	7.9062	7.08219	6.95173	up	up	up	up	S-adenosylmethionine synthetase, C-terminal domain	S-adenosylmethionine synthase 3 OS=Solanum lycopersicum OX=4081 GN=SAM3 PE=2 SV=1	S-adenosylmethionine synthase 3 [Prunus persica]
Prupe.7G129900_v2.0.a1	Prupe.7G129900	LOC18771719	5.69103	5.40422	84.057	79.332	69.8298	71.4105	2.17591	2.27078	31.2009	30.1709	60.7893	63.9895	up	up	up	up	Transferase family	Protein ENHANCED PSEUDOMONAS SUSCEPTIBILITY 1 OS=Arabidopsis thaliana OX=3702 GN=EPS1 PE=2 SV=1	uncharacterized acetyltransferase At3g50280 [Prunus persica]
Prupe.7G131400_v2.0.a1	Prupe.7G131400	LOC18770016	0.803617	0.976083	3.24866	3.07707	2.86926	1.95758	0.234714	0.260693	4.37538	4.42304	4.37791	4.45639	up	normal	up	up	Helix-loop-helix DNA-binding domain	Transcription factor SPATULA OS=Arabidopsis thaliana OX=3702 GN=SPT PE=1 SV=1	transcription factor SPATULA isoform X1 [Prunus persica]
Prupe.7G132200_v2.0.a1	Prupe.7G132200	LOC18771700	28.5527	25.8022	87.0913	85.8124	71.7329	92.4965	6.73676	8.75368	31.7354	30.7002	30.195	31.4744	up	up	up	up	Rapid ALkalinization Factor (RALF)	Protein RALF-like 34 OS=Arabidopsis thaliana OX=3702 GN=RALFL34 PE=2 SV=1	protein RALF-like 34 [Prunus persica]
Prupe.7G133200_v2.0.a1	Prupe.7G133200	LOC18771267	1.36247	1.58007	8.74966	7.63434	4.64427	4.52898	1.27681	2.26712	7.59718	7.13699	5.15433	5.14044	up	up	up	up	--	--	uncharacterized protein LOC18771267 [Prunus persica]
Prupe.7G136200_v2.0.a1	Prupe.7G136200	LOC18771182	2.76192	2.51963	9.17339	9.23898	10.9282	9.92009	1.42485	1.50172	7.17542	6.33671	6.40357	7.20493	up	up	up	up	Transmembrane protein 131-like	--	uncharacterized protein LOC18771182 [Prunus persica]
Prupe.7G138100_v2.0.a1	Prupe.7G138100	LOC18771230	5.4737	5.20817	40.6956	39.0421	13.63	15.3221	3.02185	3.06871	31.2679	30.8143	23.3388	26.7124	up	up	up	up	Myb-like DNA-binding domain	Transcription factor HHO5 OS=Arabidopsis thaliana OX=3702 GN=HHO5 PE=1 SV=1	myb family transcription factor EFM isoform X1 [Prunus persica]
Prupe.7G141300_v2.0.a1	Prupe.7G141300	LOC18770153	460.22	357.384	2305.04	2417.38	3020.68	2690.35	47.5498	48.3576	466.71	465.407	468.619	462.715	up	up	up	up	Alpha/beta hydrolase family	Salicylic acid-binding protein 2 OS=Nicotiana tabacum OX=4097 GN=SABP2 PE=1 SV=1	salicylic acid-binding protein 2 [Prunus persica]
Prupe.7G141400_v2.0.a1	Prupe.7G141400	LOC18769276	60.019	52.2368	262.345	271.099	352.231	343.617	13.171	14.6504	52.7668	50.9707	69.9936	70.4008	up	up	up	up	Alpha/beta hydrolase family	Salicylic acid-binding protein 2 OS=Nicotiana tabacum OX=4097 GN=SABP2 PE=1 SV=1	hypothetical protein PRUPE_7G141400 [Prunus persica]
Prupe.7G142200_v2.0.a1	Prupe.7G142200	LOC18769514	0.714171	1.00637	68.0547	66.1843	35.0804	44.8846	1.35774	2.22889	11.3546	12.5519	19.8023	20.9865	up	up	up	up	Alpha/beta hydrolase family	Salicylic acid-binding protein 2 OS=Nicotiana tabacum OX=4097 GN=SABP2 PE=1 SV=1	salicylic acid-binding protein 2 [Prunus persica]
Prupe.7G146200_v2.0.a1	Prupe.7G146200	LOC18770718	1.66699	0.805834	12.6297	12.9058	5.62624	3.96124	0.886027	1.46111	18.5388	14.6588	15.2892	15.9603	up	normal	up	up	Domain of unknown function (DUF4228)	--	uncharacterized protein LOC18770718 [Prunus persica]
Prupe.7G146800_v2.0.a1	Prupe.7G146800	LOC18770892	12.1691	11.732	51.2056	52.4159	42.3564	45.2019	3.87757	3.62306	24.8066	24.3058	19.7068	19.6076	up	up	up	up	BTB/POZ domain	BTB/POZ domain-containing protein At3g50780 OS=Arabidopsis thaliana OX=3702 GN=At3g50780 PE=2 SV=1	BTB/POZ domain-containing protein At3g50780 [Prunus persica]
Prupe.7G146900_v2.0.a1	Prupe.7G146900	LOC18770662	8.61794	12.7015	34.1398	32.6074	47.3585	58.4207	6.83913	6.70204	41.9887	39.7798	41.5389	44.1977	up	up	up	up	Associated with HOX	BEL1-like homeodomain protein 2 OS=Arabidopsis thaliana OX=3702 GN=BLH2 PE=1 SV=3	BEL1-like homeodomain protein 2 [Prunus persica]
Prupe.7G147100_v2.0.a1	Prupe.7G147100	LOC18771302	17.4174	14.0136	44.6267	43.8496	32.6328	30.4378	18.5719	19.8241	64.096	62.8743	67.963	73.1546	up	normal	up	up	Protein DA1	Protein DA1-related 1 OS=Arabidopsis thaliana OX=3702 GN=DAR1 PE=1 SV=3	protein DA1-related 1 isoform X1 [Prunus persica]
Prupe.7G147200_v2.0.a1	Prupe.7G147200	LOC18769041	1.06087	0.820314	3.37449	2.98006	2.51378	3.21139	1.05886	1.01056	4.05451	3.85378	3.32822	2.95835	up	up	up	up	PPR repeat family	Pentatricopeptide repeat-containing protein At5g66631 OS=Arabidopsis thaliana OX=3702 GN=At5g66631 PE=2 SV=1	pentatricopeptide repeat-containing protein At5g66631 [Prunus persica]
Prupe.7G147600_v2.0.a1	Prupe.7G147600	LOC18769286	0.691186	0.740331	6.35328	7.70451	8.49629	7.27758	1.32651	1.06034	10.7599	9.78131	10.3283	10.618	up	up	up	up	Protein kinase domain	LysM domain receptor-like kinase 4 OS=Arabidopsis thaliana OX=3702 GN=LYK4 PE=1 SV=1	hypothetical protein PRUPE_7G147600 [Prunus persica]
Prupe.7G147700_v2.0.a1	Prupe.7G147700	--	6.91941	4.64146	28.9085	33.0187	7.98188	6.08557	8.67127	9.2473	25.9394	25.1936	20.7991	20.8948	up	normal	up	normal	Cold acclimation protein WCOR413	--	hypothetical protein PRUPE_7G147700 [Prunus persica]
Prupe.7G153500_v2.0.a1	Prupe.7G153500	LOC18770032	1.31756	1.28827	53.8046	57.8187	42.0312	42.3601	2.50772	2.6306	15.5133	14.3333	16.9743	16.7844	up	up	up	up	Cytochrome P450	Cytochrome P450 90B1 OS=Arabidopsis thaliana OX=3702 GN=CYP90B1 PE=1 SV=2	cytochrome P450 90B1 isoform X1 [Prunus persica]
Prupe.7G153700_v2.0.a1	Prupe.7G153700	LOC18769096	3.9925	5.28781	19.6719	17.9276	20.5195	21.2936	3.66724	3.96762	32.4756	30.2558	22.6808	22.2713	up	up	up	up	GRAS domain family	SCARECROW-LIKE protein 7 OS=Populus euphratica OX=75702 GN=SCL7 PE=2 SV=1	scarecrow-like protein 4 [Prunus persica]
Prupe.7G154400_v2.0.a1	Prupe.7G154400	LOC18769451	42.5996	45.7724	133.091	118.974	56.0366	48.4147	47.3954	47.4545	153.293	126.573	128.636	130.303	up	normal	up	up	Iron-sulfur cluster assembly protein	Protein AE7-like 1 OS=Arabidopsis thaliana OX=3702 GN=AEL1 PE=3 SV=1	hypothetical protein PRUPE_7G154400 [Prunus persica]
Prupe.7G154900_v2.0.a1	Prupe.7G154900	LOC18770653	0.497525	0.632031	3.32688	3.49673	2.85195	2.6447	0.975066	1.11114	6.5525	6.32836	5.04677	4.93678	up	up	up	up	Flavin containing amine oxidoreductase	Prolycopene isomerase, chloroplastic OS=Arabidopsis thaliana OX=3702 GN=CRTISO PE=1 SV=2	pyridine nucleotide-disulfide oxidoreductase domain-containing protein 2 isoform X2 [Prunus persica]
Prupe.7G159000_v2.0.a1	Prupe.7G159000	LOC18769037	4.86548	5.54081	15.7588	14.4947	14.556	16.8365	1.70191	1.26685	45.1122	41.9723	33.6477	33.5571	up	up	up	up	Domain associated at C-terminal with AAA	AAA-ATPase At5g17760 OS=Arabidopsis thaliana OX=3702 GN=At5g17760 PE=3 SV=1	AAA-ATPase At3g50940 [Prunus persica]
Prupe.7G161200_v2.0.a1	Prupe.7G161200	LOC18771354	28.1908	42.733	97.3096	84.4244	68.868	106.006	24.4121	21.2375	95.0703	94.6179	134.909	132.692	up	normal	up	up	Dehydrin	--	cold shock protein CS66 [Prunus persica]
Prupe.7G161500_v2.0.a1	Prupe.7G161500	LOC18769925	1.14491	1.01162	4.16231	4.0137	3.44592	2.7017	0.914087	1.02261	3.43213	3.45261	3.76817	3.76713	up	up	up	up	MULE transposase domain	Protein FAR1-RELATED SEQUENCE 5 OS=Arabidopsis thaliana OX=3702 GN=FRS5 PE=1 SV=1	protein FAR1-RELATED SEQUENCE 5 [Prunus persica]
Prupe.7G162900_v2.0.a1	Prupe.7G162900	LOC18771246	6.51485	7.03747	29.3168	30.075	31.6566	32.5449	18.6062	18.2766	54.8146	53.5555	47.5449	47.561	up	up	up	normal	Cytochrome P450	3-epi-6-deoxocathasterone 23-monooxygenase CYP90C1 OS=Arabidopsis thaliana OX=3702 GN=CYP90C1 PE=1 SV=3	3-epi-6-deoxocathasterone 23-monooxygenase [Prunus persica]
Prupe.7G166400_v2.0.a1	Prupe.7G166400	LOC18770894	79.1741	113.006	647.582	644.55	185.15	244.39	76.6638	73.5704	582.037	586.591	701.568	718.357	up	normal	up	up	linker histone H1 and H5 family	Histone H1 OS=Solanum pennellii OX=28526 PE=2 SV=1	histone H1 [Prunus persica]
Prupe.7G168700_v2.0.a1	Prupe.7G168700	LOC18770183	31.5013	36.5961	263.911	262.676	200.272	213.885	59.8456	61.8101	198.749	188.015	264.214	284.022	up	up	up	up	DnaJ domain	Chaperone protein dnaJ 11, chloroplastic OS=Arabidopsis thaliana OX=3702 GN=ATJ11 PE=1 SV=2	chaperone protein dnaJ 11, chloroplastic [Prunus persica]
Prupe.7G169600_v2.0.a1	Prupe.7G169600	LOC18769369	3.70933	2.58909	15.427	18.0374	14.1891	10.578	3.7944	4.22974	20.2995	20.4341	22.3884	21.0524	up	up	up	up	Lysine methyltransferase	Calmodulin-lysine N-methyltransferase OS=Arabidopsis thaliana OX=3702 GN=CaMKMT PE=2 SV=1	calmodulin-lysine N-methyltransferase isoform X1 [Prunus persica]
Prupe.7G174000_v2.0.a1	Prupe.7G174000	LOC18770677	1.69929	1.73492	9.59008	9.60114	5.36398	6.31928	1.93296	1.54184	5.96344	5.05771	3.5196	3.57697	up	up	up	normal	Xylanase inhibitor N-terminal	Aspartyl protease family protein 1 OS=Arabidopsis thaliana OX=3702 GN=APF1 PE=2 SV=1	hypothetical protein PRUPE_7G174000 [Prunus persica]
Prupe.7G175000_v2.0.a1	Prupe.7G175000	LOC18769468	48.3598	44.3895	144.805	150.906	83.924	88.9509	15.6973	14.3772	43.7245	42.0225	28.4005	30.7228	up	normal	up	normal	--	--	uncharacterized protein LOC18769468 [Prunus persica]
Prupe.7G176400_v2.0.a1	Prupe.7G176400	LOC18769166	7.19101	6.05176	63.7172	59.797	28.8717	31.1193	12.2068	12.0371	59.3022	54.3405	44.01	45.8749	up	up	up	up	Divergent CRAL/TRIO domain	--	ganglioside-induced differentiation-associated-protein 2 [Prunus persica]
Prupe.7G178600_v2.0.a1	Prupe.7G178600	LOC18769349	4.22973	4.41305	19.9948	18.6672	31.3802	35.794	3.89741	4.73255	24.1188	22.3512	32.138	32.6976	up	up	up	up	AMP-binding enzyme	Probable acyl-activating enzyme 1, peroxisomal OS=Arabidopsis thaliana OX=3702 GN=AAE1 PE=2 SV=1	probable acyl-activating enzyme 1, peroxisomal [Prunus persica]
Prupe.7G183300_v2.0.a1	Prupe.7G183300	LOC18771308	3.42131	2.85487	25.0815	27.4803	13.1614	17.4389	6.23622	6.10557	25.6574	26.2087	26.3281	26.3132	up	up	up	up	Homeodomain	WUSCHEL-related homeobox 8 OS=Oryza sativa subsp. japonica OX=39947 GN=WOX8 PE=2 SV=1	WUSCHEL-related homeobox 8 [Prunus persica]
Prupe.7G188500_v2.0.a1	Prupe.7G188500	LOC18769676	0.972154	1.5225	6.08466	5.57963	4.62416	4.80883	1.13163	1.6452	8.17718	7.56076	5.30316	5.64516	up	up	up	up	Subtilase family	Subtilisin-like serine-protease S OS=Lotus japonicus OX=34305 GN=SbtS PE=2 SV=1	subtilisin-like protease SBT3.5 [Prunus persica]
Prupe.7G188800_v2.0.a1	Prupe.7G188800	LOC18771823	1.36994	0.748868	28.8571	27.4859	10.1625	6.93125	1.05916	0.911868	17.8545	15.0737	7.23511	7.12175	up	up	up	up	2OG-Fe(II) oxygenase superfamily	2-oxoglutarate-dependent dioxygenase DAO OS=Oryza sativa subsp. indica OX=39946 GN=DAO PE=3 SV=1	2-oxoglutarate-dependent dioxygenase DAO [Prunus persica]
Prupe.7G189800_v2.0.a1	Prupe.7G189800	LOC18769367	0.965196	1.05936	19.8289	21.3086	23.7811	24.4861	3.41457	3.42766	22.2076	20.8146	27.1418	28.7414	up	up	up	up	Saccharopine dehydrogenase C-terminal domain	Alpha-aminoadipic semialdehyde synthase OS=Arabidopsis thaliana OX=3702 GN=LKR/SDH PE=1 SV=1	alpha-aminoadipic semialdehyde synthase [Prunus persica]
Prupe.7G191200_v2.0.a1	Prupe.7G191200	LOC18770044	5.79837	6.01508	29.1447	28.1466	11.356	10.3098	5.44639	5.13857	25.0561	25.1745	20.4355	22.6047	up	normal	up	up	IBR domain, a half RING-finger domain	--	probable E3 ubiquitin-protein ligase RNF144A-A [Prunus persica]
Prupe.7G193500_v2.0.a1	Prupe.7G193500	LOC18771117	0.215298	0.2818	10.4154	10.1464	35.1191	28.5755	0	0.090964	3.93319	3.82692	3.84283	3.33042	up	up	up	up	Flavin-binding monooxygenase-like	Probable flavin-containing monooxygenase 1 OS=Arabidopsis thaliana OX=3702 GN=FMO1 PE=2 SV=1	probable flavin-containing monooxygenase 1 [Prunus persica]
Prupe.7G193600_v2.0.a1	Prupe.7G193600	LOC18771134	2.2833	2.00242	16.1329	15.8309	7.95462	6.60515	1.15952	1.67098	14.0295	12.1461	2.31531	2.52459	up	up	up	normal	--	--	uncharacterized protein LOC18771134 [Prunus persica]
Prupe.7G194600_v2.0.a1	Prupe.7G194600	LOC18771060	44.9726	32.5512	263.27	266.783	52.6648	48.4811	32.064	31.3792	268.216	249.027	118.176	123.718	up	normal	up	up	zinc-finger of the FCS-type, C2-C2	FCS-Like Zinc finger 14 OS=Arabidopsis thaliana OX=3702 GN=FLZ14 PE=1 SV=1	uncharacterized protein LOC18771060 [Prunus persica]
Prupe.7G196600_v2.0.a1	Prupe.7G196600	LOC18769372	8.26782	5.83675	44.6707	45.9032	12.5458	12.3347	9.30121	10.6681	60.6327	60.3322	38.0963	38.7735	up	normal	up	up	Protein of unknown function (DUF1677)	--	uncharacterized protein LOC18769372 [Prunus persica]
Prupe.7G196700_v2.0.a1	Prupe.7G196700	LOC18770979	41.3437	34.7463	244.255	248.55	304.854	294.018	47.4188	48.506	207.547	202.237	248.956	252.215	up	up	up	up	Aldehyde dehydrogenase family	Aldehyde dehydrogenase family 7 member A1 OS=Malus domestica OX=3750 PE=1 SV=3	aldehyde dehydrogenase family 7 member A1 [Prunus persica]
Prupe.7G197100_v2.0.a1	Prupe.7G197100	LOC18770430	4.31725	4.83814	15.1997	13.3512	18.0061	18.564	2.18189	1.98061	6.50218	6.33863	9.44384	9.97157	up	up	up	up	Subtilase family	Subtilisin-like protease SBT1.8 OS=Arabidopsis thaliana OX=3702 GN=SBT1.8 PE=1 SV=1	subtilisin-like protease SBT1.8 [Prunus persica]
Prupe.7G198400_v2.0.a1	Prupe.7G198400	LOC18769067	12.1566	16.1786	58.6374	59.5861	87.2813	100.251	6.24845	4.52864	35.4253	32.7157	39.5612	41.0918	up	up	up	up	Protein tyrosine and serine/threonine kinase	Serine/threonine-protein kinase RIPK OS=Arabidopsis thaliana OX=3702 GN=RIPK PE=1 SV=1	serine/threonine-protein kinase RIPK [Prunus persica]
Prupe.7G198500_v2.0.a1	Prupe.7G198500	LOC18770752	1580.04	1161.39	5727.74	5645.96	2215.53	1726.37	2325.53	2323.33	6400.93	6138.75	4316.35	4226.23	up	normal	up	normal	Papain family cysteine protease	Thiol protease aleurain OS=Arabidopsis thaliana OX=3702 GN=ALEU PE=1 SV=2	thiol protease aleurain [Prunus persica]
Prupe.7G198700_v2.0.a1	Prupe.7G198700	LOC18771825	3.05873	2.61644	14.3202	15.2423	7.30403	7.98488	2.77648	2.93191	16.8122	17.3371	14.4773	15.3887	up	up	up	up	TMEM192 family	Protein FIP1 OS=Arabidopsis thaliana OX=3702 GN=FIP1 PE=1 SV=1	uncharacterized protein LOC18771825 [Prunus persica]
Prupe.7G199600_v2.0.a1	Prupe.7G199600	LOC18771827	1.67387	1.4674	3.79097	4.18419	5.51093	4.45583	0.896118	0.741394	2.88396	3.10989	4.52805	4.66938	up	up	up	up	Domain of unknown function	Ankyrin repeat-containing protein ITN1 OS=Arabidopsis thaliana OX=3702 GN=ITN1 PE=1 SV=1	hypothetical protein PRUPE_7G199600 [Prunus persica]
Prupe.7G210100_v2.0.a1	Prupe.7G210100	LOC18771664	0.645668	2.40687	9.70657	9.79497	5.7406	7.63013	2.46042	2.83653	13.8153	14.237	26.8334	23.6072	up	up	up	up	GATA zinc finger	GATA transcription factor 21 OS=Arabidopsis thaliana OX=3702 GN=GATA21 PE=1 SV=2	GATA transcription factor 21 [Prunus persica]
Prupe.7G212500_v2.0.a1	Prupe.7G212500	LOC18769566	0.594115	0.665279	4.90843	4.99726	4.8394	4.08666	0.27764	0.226233	1.52056	1.20909	1.26378	1.53321	up	up	up	up	Protein tyrosine and serine/threonine kinase	Inactive protein kinase SELMODRAFT_444075 OS=Selaginella moellendorffii OX=88036 GN=SELMODRAFT_444075 PE=2 SV=1	inactive protein kinase SELMODRAFT_444075 isoform X1 [Prunus persica]
Prupe.7G215900_v2.0.a1	Prupe.7G215900	LOC18770131	0.667313	0.761774	3.14167	3.79785	1.55336	1.98812	0.478991	0.388607	3.62826	4.08178	1.94496	2.29662	up	normal	up	up	Malectin-like domain	Probable LRR receptor-like serine/threonine-protein kinase At4g29180 OS=Arabidopsis thaliana OX=3702 GN=At4g29180 PE=1 SV=2	probable LRR receptor-like serine/threonine-protein kinase At4g29180 [Prunus persica]
Prupe.7G217400_v2.0.a1	Prupe.7G217400	LOC18769539	0.193566	0.242418	4.72006	5.09081	11.4407	10.0699	0.529302	0.219971	1.59672	1.27204	2.42085	3.22682	up	up	up	up	Protein of unknown function (DUF1005)	--	uncharacterized protein LOC18769539 [Prunus persica]
Prupe.7G218200_v2.0.a1	Prupe.7G218200	--	42.3608	21.4919	172.462	143.378	66.7724	42.8083	42.5855	39.2019	189.045	222.763	176.468	159.06	up	normal	up	up	--	--	hypothetical protein PRUPE_7G218200 [Prunus persica]
Prupe.7G218300_v2.0.a1	Prupe.7G218300	LOC18769849	1.17221	1.39914	6.14998	6.77483	8.33934	8.475	2.36504	2.37316	15.2191	14.9474	15.2353	15.6461	up	up	up	up	Transferrin receptor-like dimerisation domain	Probable glutamate carboxypeptidase LAMP1 OS=Arabidopsis thaliana OX=3702 GN=LAMP1 PE=2 SV=1	probable glutamate carboxypeptidase 2 [Prunus persica]
Prupe.7G218700_v2.0.a1	Prupe.7G218700	LOC109950259	1.18252	0.43883	11.0648	9.31163	3.96931	3.73038	2.34104	1.8187	7.51046	8.10172	8.96615	8.03286	up	normal	up	up	--	--	uncharacterized protein LOC109950259 isoform X2 [Prunus persica]
Prupe.7G221100_v2.0.a1	Prupe.7G221100	LOC18769323	279.704	234.216	796.64	821.975	486.114	424.67	188.072	194.662	868.525	830.424	626.699	624.661	up	normal	up	up	Malic enzyme, NAD binding domain	NADP-dependent malic enzyme OS=Vitis vinifera OX=29760 PE=2 SV=1	NADP-dependent malic enzyme [Prunus persica]
Prupe.7G221500_v2.0.a1	Prupe.7G221500	LOC18770571	17.5932	31.0508	68.3149	66.849	19.8889	26.4775	8.13923	9.07087	24.7386	23.2258	17.6696	17.2623	up	normal	up	normal	Cotton fibre expressed protein	--	uncharacterized protein LOC18770571 [Prunus persica]
Prupe.7G223400_v2.0.a1	Prupe.7G223400	LOC18770038	1.33849	1.42322	5.70907	5.47866	3.80555	4.29699	1.73115	1.57054	10.2972	9.97386	6.5389	7.20705	up	up	up	up	Exostosin family	Probable glycosyltransferase At5g03795 OS=Arabidopsis thaliana OX=3702 GN=At5g03795 PE=3 SV=2	hypothetical protein PRUPE_7G223400 [Prunus persica]
Prupe.7G228300_v2.0.a1	Prupe.7G228300	LOC18771335	0.089228	0	77.7354	77.9604	43.6581	37.5352	0	0	0.642956	0.702842	2.65793	2.51603	up	up	up	up	Sulfate permease family	Probable sulfate transporter 3.5 OS=Arabidopsis thaliana OX=3702 GN=SULTR3;5 PE=2 SV=1	probable sulfate transporter 3.5 [Prunus persica]
Prupe.7G230500_v2.0.a1	Prupe.7G230500	--	14.4907	5.403	53.205	55.6916	16.7863	9.92508	6.72492	4.33594	21.3508	24.6413	14.6428	17.0732	up	normal	up	up	--	--	hypothetical protein PRUPE_7G230500 [Prunus persica]
Prupe.7G232800_v2.0.a1	Prupe.7G232800	LOC18769414	7.07684	6.7213	20.8349	18.7465	17.8456	15.9337	3.78324	4.19077	26.4712	25.7097	13.7654	15.6465	up	normal	up	up	Late embryogenesis abundant protein	--	uncharacterized protein LOC18769414 [Prunus persica]
Prupe.7G233000_v2.0.a1	Prupe.7G233000	LOC18769522	84.3301	69.7171	230.561	217.173	107.864	107.763	20.4222	22.429	100.05	116.73	127.235	119.781	up	normal	up	up	Dynein light chain type 1	--	dynein light chain LC6, flagellar outer arm [Prunus persica]
Prupe.7G233600_v2.0.a1	Prupe.7G233600	LOC18771273	3.88619	2.52912	14.1378	16.8912	7.84259	4.64527	4.80172	3.59463	15.1846	16.3466	9.86184	11.7777	up	normal	up	normal	--	--	uncharacterized protein LOC18771273 [Prunus persica]
Prupe.7G237900_v2.0.a1	Prupe.7G237900	LOC18769533	0.209953	0.227309	1.48414	2.25077	11.3319	15.9491	0.227051	0.128822	1.49342	0.827586	1.87743	2.82265	up	up	up	up	Cytochrome P450	Cytochrome P450 734A1 OS=Arabidopsis thaliana OX=3702 GN=CYP734A1 PE=2 SV=1	cytochrome P450 734A1 [Prunus persica]
Prupe.7G241700_v2.0.a1	Prupe.7G241700	LOC18769949	0.345068	0.267316	1.13969	1.01038	1.27342	1.02227	0.37294	0.428423	1.40104	1.2576	1.22211	1.16417	up	up	up	up	PPR repeat	Pentatricopeptide repeat-containing protein At4g32430, mitochondrial OS=Arabidopsis thaliana OX=3702 GN=PCMP-E40 PE=2 SV=1	pentatricopeptide repeat-containing protein At4g32430, mitochondrial [Prunus persica]
Prupe.7G244700_v2.0.a1	Prupe.7G244700	LOC18769134	27.5458	28.0125	102.212	95.7507	29.6101	29.3786	49.9012	46.5944	248.642	248.783	79.8567	82.3078	up	normal	up	normal	Tetratricopeptide repeat	--	aspartate, glycine, lysine and serine-rich protein [Prunus persica]
Prupe.7G245100_v2.0.a1	Prupe.7G245100	LOC18770910	3.54826	5.66713	18.5203	18.9558	34.11	39.2453	4.79089	5.61239	21.9658	21.3597	32.9785	33.2645	up	up	up	up	--	--	nuclear pore complex protein NUP1 [Prunus persica]
Prupe.7G248600_v2.0.a1	Prupe.7G248600	LOC18770812	102.791	79.3963	781.241	730.573	714.238	657.157	12.1005	11.1351	191.254	180.22	157.276	152.758	up	up	up	up	Raffinose synthase or seed imbibition protein Sip1	Probable galactinol--sucrose galactosyltransferase 6 OS=Arabidopsis thaliana OX=3702 GN=RFS6 PE=2 SV=2	probable galactinol--sucrose galactosyltransferase 6 isoform X2 [Prunus persica]
Prupe.7G248700_v2.0.a1	Prupe.7G248700	LOC18771875	0	0.023748	0.831167	0.943072	0.592894	0.466902	0.081713	0.090328	0.637634	0.421884	0.163631	0.363318	up	up	up	--	Rap1-interacting factor 1 N terminal	--	uncharacterized protein LOC18771875 isoform X1 [Prunus persica]
Prupe.7G249900_v2.0.a1	Prupe.7G249900	LOC18771657	7.80552	6.67368	24.2666	23.3656	23.8398	22.711	5.92864	5.72767	27.6204	27.9268	21.2655	19.9852	up	up	up	up	Glycosyl transferases group 1	Probable sucrose-phosphate synthase 1 OS=Citrus unshiu OX=55188 GN=SPS1 PE=2 SV=1	probable sucrose-phosphate synthase 1 [Prunus persica]
Prupe.7G255400_v2.0.a1	Prupe.7G255400	--	16.2646	13.799	58.4148	51.4191	16.2034	19.0442	46.9618	49.4637	307.338	315.214	491.328	513.049	up	normal	up	up	--	--	hypothetical protein PRUPE_7G255400 [Prunus persica]
Prupe.7G258300_v2.0.a1	Prupe.7G258300	LOC18770922	5.26691	4.92586	13.514	14.6858	17.6697	18.5943	3.68681	2.28894	12.7879	10.8332	13.83	17.4929	up	up	up	up	Cullin binding	--	DCN1-like protein 5 isoform X2 [Prunus persica]
Prupe.7G259000_v2.0.a1	Prupe.7G259000	LOC18771643	0.51323	1.49207	15.5588	12.9812	10.3233	13.9606	0.240228	0.694477	12.2595	10.7953	5.32799	6.22626	up	up	up	up	Glycosyl hydrolases family 18	Class V chitinase OS=Arabidopsis thaliana OX=3702 GN=ChiC PE=1 SV=1	chitotriosidase-1 [Prunus persica]
Prupe.7G262300_v2.0.a1	Prupe.7G262300	LOC18771020	0.866518	0.877287	2.89275	3.31393	4.24377	4.46931	0.249863	0.438324	1.86648	1.82508	1.22257	1.53351	up	up	up	up	Leucine rich repeat	Probable LRR receptor-like serine/threonine-protein kinase At2g24230 OS=Arabidopsis thaliana OX=3702 GN=At2g24230 PE=1 SV=1	probable LRR receptor-like serine/threonine-protein kinase At2g24230 [Prunus persica]
Prupe.7G264500_v2.0.a1	Prupe.7G264500	LOC18771751	4.13543	8.84829	28.4848	28.5932	17.1735	19.7401	5.19421	4.99315	41.3996	40.6987	25.2599	26.5167	up	up	up	up	Zinc-finger of C2H2 type	--	uncharacterized protein LOC18771751 isoform X1 [Prunus persica]
Prupe.7G266500_v2.0.a1	Prupe.7G266500	LOC18769666	23.1163	22.2113	77.9248	78.3448	62.7146	66.1064	16.9654	18.3768	69.8028	66.0141	46.3278	44.3087	up	up	up	normal	Serine carboxypeptidase	Serine carboxypeptidase-like 29 OS=Arabidopsis thaliana OX=3702 GN=SCPL29 PE=2 SV=1	serine carboxypeptidase II-2 [Prunus persica]
Prupe.7G267900_v2.0.a1	Prupe.7G267900	LOC18769176	118.793	194.981	537.089	510.001	301.317	401.934	99.2559	96.6832	481.088	461.933	524.338	552.188	up	normal	up	up	UDP-glucoronosyl and UDP-glucosyl transferase	UDP-glycosyltransferase 74F2 OS=Arabidopsis thaliana OX=3702 GN=UGT74F2 PE=1 SV=1	UDP-glycosyltransferase 74F2 [Prunus persica]
Prupe.7G268400_v2.0.a1	Prupe.7G268400	LOC18771152	9.2437	6.33478	34.0218	29.3938	31.9047	33.2487	23.9651	23.3668	71.0826	69.7507	79.3476	81.4586	up	up	up	up	Ribosomal Proteins L2, C-terminal domain	60S ribosomal protein L2, mitochondrial OS=Oryza sativa OX=4530 GN=RPL2 PE=3 SV=1	uncharacterized protein LOC18771152 [Prunus persica]
Prupe.7G270100_v2.0.a1	Prupe.7G270100	LOC18770842	10.9146	10.7391	35.6634	38.1149	16.7605	16.3445	4.13205	4.87145	19.4346	17.7716	9.85364	10.8564	up	normal	up	normal	Inosine-uridine preferring nucleoside hydrolase	Probable uridine nucleosidase 2 OS=Arabidopsis thaliana OX=3702 GN=URH2 PE=2 SV=1	probable uridine nucleosidase 2 [Prunus persica]
Prupe.8G001000_v2.0.a1	Prupe.8G001000	LOC18768724	6.62981	4.71071	17.8664	15.4587	22.5493	19.2133	4.5622	4.3255	13.4349	11.5375	13.9139	13.6008	up	up	up	up	AAA domain	Uncharacterized protein ycf45 OS=Porphyra purpurea OX=2787 GN=ycf45 PE=3 SV=1	uncharacterized protein ycf45 [Prunus persica]
Prupe.8G001400_v2.0.a1	Prupe.8G001400	LOC18767220	2.76487	2.31778	7.12438	7.65492	17.2641	20.0882	2.53717	1.97937	10.1547	9.32051	12.5176	10.5496	up	up	up	up	RNA recognition motif. (a.k.a. RRM, RBD, or RNP domain)	Probable RNA-binding protein ARP1 OS=Arabidopsis thaliana OX=3702 GN=ARP1 PE=2 SV=1	RNA-binding protein 38 isoform X1 [Prunus persica]
Prupe.8G001500_v2.0.a1	Prupe.8G001500	LOC18768557	3.59517	2.09074	16.5522	13.1151	9.93673	6.6234	2.77225	2.62775	8.40733	8.6843	5.37723	4.27256	up	normal	up	normal	--	DNA repair RAD52-like protein 1, mitochondrial OS=Arabidopsis thaliana OX=3702 GN=RAD52-1 PE=1 SV=1	DNA repair RAD52-like protein 1, mitochondrial [Prunus persica]
Prupe.8G002900_v2.0.a1	Prupe.8G002900	LOC18768571	1.23466	2.10376	8.06611	8.73414	6.20593	6.65868	2.32623	2.19902	8.08868	7.31417	8.07338	7.51698	up	up	up	up	Ring finger domain	RING-H2 finger protein ATL58 OS=Arabidopsis thaliana OX=3702 GN=ATL58 PE=2 SV=1	RING-H2 finger protein ATL7 [Prunus persica]
Prupe.8G004300_v2.0.a1	Prupe.8G004300	LOC18768624	2.03352	2.46981	5.50003	6.74242	9.21468	9.58807	3.04808	4.05452	11.2984	11.9211	8.62997	10.3085	up	up	up	up	NUC153 domain	--	hypothetical protein PRUPE_8G004300 [Prunus persica]
Prupe.8G008000_v2.0.a1	Prupe.8G008000	LOC18767418	1.74819	2.21253	5.58271	5.34016	9.04884	9.02721	1.35999	1.84987	6.23993	6.3631	6.80844	5.9197	up	up	up	up	PPR repeat family	Pentatricopeptide repeat-containing protein At3g26540 OS=Arabidopsis thaliana OX=3702 GN=PCMP-A5 PE=2 SV=1	pentatricopeptide repeat-containing protein At3g26540 [Prunus persica]
Prupe.8G010300_v2.0.a1	Prupe.8G010300	LOC18766408	9.10758	9.40527	23.9414	24.6664	35.1678	35.2962	7.14138	7.2971	21.2392	21.416	16.4607	16.2282	up	up	up	normal	Putative S-adenosyl-L-methionine-dependent methyltransferase	Probable methyltransferase PMT24 OS=Arabidopsis thaliana OX=3702 GN=At1g29470 PE=2 SV=1	probable methyltransferase PMT24 [Prunus persica]
Prupe.8G025400_v2.0.a1	Prupe.8G025400	LOC18768989	230.745	150.553	667.219	676.012	201.906	166.334	261.355	268.777	1472.64	1460.24	1057.75	1092.53	up	normal	up	up	Carbonic anhydrase	Carbonic anhydrase 1 OS=Flaveria linearis OX=4225 PE=2 SV=1	carbonic anhydrase 2 [Prunus persica]
Prupe.8G041600_v2.0.a1	Prupe.8G041600	LOC18768710	3.10496	3.12867	167.272	180.76	117.464	123.825	1.86879	2.57527	132.502	129.775	84.5883	87.6419	up	up	up	up	Allinase	Tryptophan aminotransferase-related protein 4 OS=Arabidopsis thaliana OX=3702 GN=TAR4 PE=2 SV=2	tryptophan aminotransferase-related protein 4 [Prunus persica]
Prupe.8G046000_v2.0.a1	Prupe.8G046000	LOC18768315	1.40602	1.79063	11.2605	10.717	9.2913	8.33821	2.15434	2.36321	9.74143	9.3225	8.84726	8.63222	up	up	up	up	FAD binding domain	Monooxygenase 1 OS=Arabidopsis thaliana OX=3702 GN=MO1 PE=2 SV=1	uncharacterized protein LOC18768315 [Prunus persica]
Prupe.8G049300_v2.0.a1	Prupe.8G049300	LOC18767569	2.64323	2.99773	13.154	12.3418	7.9349	7.64585	2.13532	2.45828	11.1314	8.99347	9.31293	9.41697	up	up	up	up	mTERF	Transcription termination factor MTERF4, chloroplastic OS=Arabidopsis thaliana OX=3702 GN=MTERF4 PE=1 SV=1	hypothetical protein PRUPE_8G049300 [Prunus persica]
Prupe.8G050600_v2.0.a1	Prupe.8G050600	LOC18767912	2.85034	2.53053	6.8202	7.34124	12.3957	12.2033	3.06629	3.17716	10.6522	10.3129	9.71054	9.47235	up	up	up	up	Phosphatidylinositol-4-phosphate 5-Kinase	Putative 1-phosphatidylinositol-3-phosphate 5-kinase FAB1D OS=Arabidopsis thaliana OX=3702 GN=FAB1D PE=3 SV=1	putative 1-phosphatidylinositol-3-phosphate 5-kinase FAB1D [Prunus persica]
Prupe.8G052300_v2.0.a1	Prupe.8G052300	LOC18766423	10.2625	9.91185	52.1835	57.7051	69.6197	71.2991	5.92375	5.74206	33.6157	30.0595	42.4251	44.5339	up	up	up	up	Protein of unknown function (DUF668)	Protein PSK SIMULATOR 1 OS=Arabidopsis thaliana OX=3702 GN=PSI1 PE=1 SV=2	uncharacterized protein LOC18766423 [Prunus persica]
Prupe.8G057300_v2.0.a1	Prupe.8G057300	LOC18766199	2.11819	2.42626	6.54649	6.31758	7.53569	8.53563	1.59057	1.54908	5.83841	4.88452	4.6674	4.79023	up	up	up	up	PPR repeat family	Pentatricopeptide repeat-containing protein At1g71210, mitochondrial OS=Arabidopsis thaliana OX=3702 GN=At1g71210 PE=1 SV=1	pentatricopeptide repeat-containing protein At1g71210 [Prunus persica]
Prupe.8G059700_v2.0.a1	Prupe.8G059700	LOC18766627	25.2368	17.6465	61.4588	52.9722	42.8874	32.1126	13.0914	12.5353	47.8521	49.6262	35.4921	35.4093	up	normal	up	up	Fibrillarin	rRNA 2'-O-methyltransferase fibrillarin 1 OS=Arabidopsis thaliana OX=3702 GN=FIB1 PE=1 SV=1	probable mediator of RNA polymerase II transcription subunit 36b [Prunus persica]
Prupe.8G063800_v2.0.a1	Prupe.8G063800	LOC18767817	3.64595	4.35403	20.4653	22.9157	9.14613	6.57319	1.88269	1.14033	26.0273	23.84	5.08203	7.94279	up	normal	up	up	Nitronate monooxygenase	--	hypothetical protein PRUPE_8G063800, partial [Prunus persica]
Prupe.8G063900_v2.0.a1	Prupe.8G063900	LOC18767817	0	0	10.401	7.90141	0.304459	4.17395	0	0	7.6006	6.64254	0	0.78211	up	--	up	--	--	--	hypothetical protein PRUPE_8G063900 [Prunus persica]
Prupe.8G064000_v2.0.a1	Prupe.8G064000	LOC18767054	12.8441	6.55349	40.2503	40.2155	23.6736	17.3974	3.37898	3.54994	30.2781	30.4395	15.8902	13.4493	up	normal	up	up	Nitronate monooxygenase	--	uncharacterized protein LOC18767054 [Prunus persica]
Prupe.8G064100_v2.0.a1	Prupe.8G064100	LOC18768308	187.554	111.937	888.419	874.253	423.212	399.069	208.452	189.901	563.759	509.643	333.507	328.213	up	up	up	normal	Phosphate-induced protein 1 conserved region	Protein EXORDIUM-like 2 OS=Arabidopsis thaliana OX=3702 GN=EXL2 PE=2 SV=1	protein EXORDIUM-like 2 [Prunus persica]
Prupe.8G064500_v2.0.a1	Prupe.8G064500	LOC18768593	7.03619	5.72436	27.0805	27.3753	19.9156	17.4562	5.38443	4.58014	32.0934	28.9616	39.1131	39.0611	up	up	up	up	UbiA prenyltransferase family	2-carboxy-1,4-naphthoquinone phytyltransferase, chloroplastic OS=Arabidopsis thaliana OX=3702 GN=ABC4 PE=1 SV=2	2-carboxy-1,4-naphthoquinone phytyltransferase, chloroplastic [Prunus persica]
Prupe.8G072000_v2.0.a1	Prupe.8G072000	LOC18767070	43.2072	30.5705	230.928	218.231	394.202	366.132	18.8849	18.5554	381.409	363.959	1784.36	1775.05	up	up	up	up	Glutamine amidotransferase class-I	Gamma-glutamyl peptidase 5 OS=Arabidopsis thaliana OX=3702 GN=GGP5 PE=2 SV=1	gamma-glutamyl peptidase 5 [Prunus persica]
Prupe.8G073100_v2.0.a1	Prupe.8G073100	LOC18766536	23.49	22.4174	74.5426	78.3925	98.9719	92.7028	15.366	15.6378	55.5607	55.6042	60.4547	62.052	up	up	up	up	Aldehyde dehydrogenase family	Methylmalonate-semialdehyde dehydrogenase [acylating], mitochondrial OS=Arabidopsis thaliana OX=3702 GN=ALDH6B2 PE=1 SV=2	methylmalonate-semialdehyde dehydrogenase [acylating], mitochondrial [Prunus persica]
Prupe.8G074100_v2.0.a1	Prupe.8G074100	LOC18768158	2.49769	1.63047	7.49957	6.60595	7.31563	7.02041	1.65232	1.67738	8.03083	8.27351	9.20402	8.30786	up	up	up	up	--	--	uncharacterized protein LOC18768158 [Prunus persica]
Prupe.8G082200_v2.0.a1	Prupe.8G082200	LOC18767432	2.71131	2.04356	80.9809	82.1021	85.3083	72.2212	14.6353	13.2978	39.1362	40.2594	78.5126	68.9554	up	up	up	up	Auxin responsive protein	Indole-3-acetic acid-induced protein ARG7 OS=Vigna radiata var. radiata OX=3916 GN=ARG7 PE=2 SV=1	auxin-responsive protein SAUR71 [Prunus persica]
Prupe.8G091600_v2.0.a1	Prupe.8G091600	LOC18767767	44.4044	45.0679	380.677	388.514	156.13	173.543	33.7514	35.1601	245.389	238.971	73.2059	79.9702	up	up	up	normal	bZIP transcription factor	bZIP transcription factor 44 OS=Arabidopsis thaliana OX=3702 GN=BZIP44 PE=1 SV=1	bZIP transcription factor 11 [Prunus persica]
Prupe.8G091700_v2.0.a1	Prupe.8G091700	--	39.425	28.9813	393.643	361.666	133.998	130.348	29.5643	30.0941	223.97	221.142	68.715	67.9528	up	up	up	normal	--	--	hypothetical protein PRUPE_8G091700 [Prunus persica]
Prupe.8G093400_v2.0.a1	Prupe.8G093400	--	3.65204	5.76533	14.5306	14.9511	3.23596	2.35149	0.684215	1.60512	40.5571	60.9876	4.63494	2.01193	up	normal	up	normal	Nucleotidyl transferase	Glucose-1-phosphate adenylyltransferase large subunit 1 (Fragment) OS=Solanum tuberosum OX=4113 GN=AGPS1 PE=1 SV=1	hypothetical protein PRUPE_8G093400 [Prunus persica]
Prupe.8G093900_v2.0.a1	Prupe.8G093900	LOC18767135	14.7449	15.6814	38.5053	38.2749	9.60185	10.4694	7.54503	7.50321	235.076	215.56	22.8988	22.4197	up	normal	up	up	Nucleotidyl transferase	Glucose-1-phosphate adenylyltransferase large subunit 1 (Fragment) OS=Solanum tuberosum OX=4113 GN=AGPS1 PE=1 SV=1	glucose-1-phosphate adenylyltransferase large subunit 1 [Prunus persica]
Prupe.8G096700_v2.0.a1	Prupe.8G096700	LOC18768935	52.4012	46.366	145.7	150.918	71.9676	64.5962	24.637	24.6529	63.9173	68.4748	67.4435	66.0881	up	normal	up	up	Ribosomal L27 protein	50S ribosomal protein L27, chloroplastic OS=Phaeodactylum tricornutum (strain CCAP 1055/1) OX=556484 GN=rpl27 PE=3 SV=1	uncharacterized protein LOC18768935 [Prunus persica]
Prupe.8G114200_v2.0.a1	Prupe.8G114200	LOC18768619	23.3622	19.2826	105.714	105.203	35.6159	34.137	13.0442	12.7186	89.9644	90.1599	42.0547	45.2952	up	normal	up	up	non-haem dioxygenase in morphine synthesis N-terminal	Probable 2-oxoglutarate-dependent dioxygenase At5g05600 OS=Arabidopsis thaliana OX=3702 GN=At5g05600 PE=2 SV=1	probable 2-oxoglutarate-dependent dioxygenase At5g05600 [Prunus persica]
Prupe.8G116700_v2.0.a1	Prupe.8G116700	LOC18767327	5.80702	4.63148	18.9864	19.4129	11.1793	10.6519	1.08527	1.0546	4.8775	4.88637	6.43553	6.68105	up	normal	up	up	--	--	armadillo repeat-containing protein 6 [Prunus persica]
Prupe.8G121900_v2.0.a1	Prupe.8G121900	LOC18768776	7.46402	9.63803	26.955	25.2462	17.7205	18.7991	9.27618	10.4749	50.8966	47.9893	41.9968	44.0268	up	normal	up	up	alpha/beta hydrolase fold	Probable carboxylesterase 12 OS=Arabidopsis thaliana OX=3702 GN=CXE12 PE=1 SV=1	probable carboxylesterase 12 [Prunus persica]
Prupe.8G126500_v2.0.a1	Prupe.8G126500	LOC18766407	1.66474	0.955282	4.01122	3.56148	2.06738	1.80012	0.849007	0.786788	3.41029	3.62267	2.28532	2.2086	up	normal	up	up	PPR repeat	Pentatricopeptide repeat-containing protein At4g33990 OS=Arabidopsis thaliana OX=3702 GN=EMB2758 PE=3 SV=2	pentatricopeptide repeat-containing protein At4g33990 [Prunus persica]
Prupe.8G129800_v2.0.a1	Prupe.8G129800	LOC18767506	0.248641	0.477115	2.37135	2.08999	1.18778	1.49444	0.174972	0.153341	1.40794	1.46046	1.03797	1.17817	up	normal	up	up	UDP-glucoronosyl and UDP-glucosyl transferase	Scopoletin glucosyltransferase OS=Nicotiana tabacum OX=4097 GN=TOGT1 PE=1 SV=1	scopoletin glucosyltransferase [Prunus persica]
Prupe.8G130800_v2.0.a1	Prupe.8G130800	LOC18768382	1.62123	2.42447	10.2839	9.11952	10.3879	9.41691	0.319736	0.385772	2.85521	3.33241	3.01844	2.69939	up	up	up	up	UDP-glucoronosyl and UDP-glucosyl transferase	UDP-glucose flavonoid 3-O-glucosyltransferase 7 OS=Fragaria ananassa OX=3747 GN=GT7 PE=1 SV=1	UDP-glucose flavonoid 3-O-glucosyltransferase 7 [Prunus persica]
Prupe.8G135300_v2.0.a1	Prupe.8G135300	LOC18767368	51.0273	43.9422	298.198	294.653	370.331	392.908	50.2362	47.0267	383.874	387.934	415.472	428.77	up	up	up	up	Alcohol dehydrogenase GroES-like domain	Probable cinnamyl alcohol dehydrogenase 1 OS=Aralia cordata OX=29746 GN=CAD1 PE=2 SV=1	probable cinnamyl alcohol dehydrogenase 1 [Prunus persica]
Prupe.8G136700_v2.0.a1	Prupe.8G136700	LOC18768274	1.50844	1.02426	3.41377	4.06543	6.15244	4.76205	1.47754	1.40012	4.4643	3.86957	3.8737	3.9189	up	up	up	up	impB/mucB/samB family	DNA repair protein REV1 OS=Arabidopsis thaliana OX=3702 GN=REV1 PE=2 SV=1	DNA repair protein REV1 isoform X2 [Prunus persica]
Prupe.8G147100_v2.0.a1	Prupe.8G147100	LOC18766549	0.345375	0.312739	3.27949	3.97122	1.08977	1.55733	0.598885	0.938886	5.51944	3.98505	3.28209	4.1617	up	normal	up	up	UDP-N-acetylenolpyruvoylglucosamine reductase, C-terminal domain	--	uncharacterized protein LOC18766549 [Prunus persica]
Prupe.8G147500_v2.0.a1	Prupe.8G147500	LOC18768446	6.71211	4.28565	137.391	141.648	377.495	357.278	0.110022	0.125267	22.8122	23.8767	63.1779	65.768	up	up	up	up	Serine carboxypeptidase	Serine carboxypeptidase-like 18 OS=Arabidopsis thaliana OX=3702 GN=SCPL18 PE=2 SV=2	hypothetical protein PRUPE_8G147500 [Prunus persica]
Prupe.8G148400_v2.0.a1	Prupe.8G148400	LOC18767110	13.4615	13.8411	46.327	51.6893	60.8249	70.2751	4.71603	5.06453	22.3019	19.6472	33.557	32.6654	up	up	up	up	Serine carboxypeptidase	Serine carboxypeptidase-like 18 OS=Arabidopsis thaliana OX=3702 GN=SCPL18 PE=2 SV=2	serine carboxypeptidase-like 7 isoform X3 [Prunus persica]
Prupe.8G148500_v2.0.a1	Prupe.8G148500	LOC18767513	100.953	83.8485	1380.94	1465.24	2860.33	2615.41	1.14294	1.22463	356.48	341.394	1164.95	1160.49	up	up	up	up	Serine carboxypeptidase	Serine carboxypeptidase-like 18 OS=Arabidopsis thaliana OX=3702 GN=SCPL18 PE=2 SV=2	serine carboxypeptidase-like 17 [Prunus persica]
Prupe.8G152100_v2.0.a1	Prupe.8G152100	LOC18768409	1.68741	2.03415	9.6105	9.25491	21.6595	23.0547	2.65713	2.27149	21.3904	20.333	53.9431	50.9651	up	up	up	up	Protein of unknown function (DUF1005)	--	uncharacterized protein LOC18768409 [Prunus persica]
Prupe.8G157500_v2.0.a1	Prupe.8G157500	LOC18767141	3.64318	5.10308	21.4652	22.3478	25.233	25.5535	1.27954	1.393	4.76469	4.25062	3.13922	3.31396	up	up	up	normal	Helix-loop-helix DNA-binding domain	Transcription factor bHLH25 OS=Arabidopsis thaliana OX=3702 GN=BHLH25 PE=2 SV=2	transcription factor bHLH25 [Prunus persica]
Prupe.8G159900_v2.0.a1	Prupe.8G159900	LOC18766781	0.770194	0.555235	2.27674	1.95628	4.66765	3.83363	0.580139	0.288072	2.17324	2.31042	2.29169	2.11037	up	up	up	up	Urb2/Npa2 family	--	uncharacterized protein LOC18766781 [Prunus persica]
Prupe.8G160100_v2.0.a1	Prupe.8G160100	LOC18767016	0.315247	0.054535	5.96811	3.91178	4.6183	2.27431	5.07254	5.77231	47.2629	41.4173	50.1647	47.8507	up	up	up	up	--	--	hypothetical protein PRUPE_8G160100 [Prunus persica]
Prupe.8G162400_v2.0.a1	Prupe.8G162400	LOC18766826	1.05636	0.971575	2.93489	3.3091	3.71202	2.90363	0.773599	1.22295	4.1879	4.21686	2.52995	2.41572	up	up	up	normal	PPR repeat	Pentatricopeptide repeat-containing protein At2g21090 OS=Arabidopsis thaliana OX=3702 GN=PCMP-E48 PE=2 SV=1	hypothetical protein PRUPE_8G162400 [Prunus persica]
Prupe.8G162800_v2.0.a1	Prupe.8G162800	LOC18767602	11.5089	10.8372	41.2858	45.4285	68.3369	66.1481	1.12812	1.17111	5.16765	5.15896	44.5635	43.4759	up	up	up	up	DnaJ domain	Chaperone protein dnaJ 11, chloroplastic OS=Arabidopsis thaliana OX=3702 GN=ATJ11 PE=1 SV=2	chaperone protein dnaJ 11, chloroplastic [Prunus persica]
Prupe.8G163200_v2.0.a1	Prupe.8G163200	LOC18767476	1.2772	1.32182	5.01907	5.65397	4.26934	5.0265	0.88827	0.812369	6.37927	5.07539	6.5991	5.35764	up	up	up	up	Thaumatin family	Thaumatin-like protein 1 OS=Arabidopsis thaliana OX=3702 GN=TLP1 PE=2 SV=1	thaumatin-like protein 1b [Prunus persica]
Prupe.8G163900_v2.0.a1	Prupe.8G163900	LOC18767544	9.0798	13.5378	47.7574	47.2799	63.9115	72.9416	10.2433	13.5175	33.687	33.5218	43.599	45.3367	up	up	up	up	Cofilin/tropomyosin-type actin-binding protein	Actin-depolymerizing factor 5 OS=Arabidopsis thaliana OX=3702 GN=ADF5 PE=1 SV=1	actin-depolymerizing factor 5 [Prunus persica]
Prupe.8G164000_v2.0.a1	Prupe.8G164000	LOC18768581	10.3864	10.9082	47.7737	45.9089	19.2975	17.274	6.73127	6.36562	37.5497	35.567	25.1404	25.2106	up	normal	up	up	Subtilase family	Subtilisin-like protease SBT1.6 OS=Arabidopsis thaliana OX=3702 GN=SBT1.6 PE=2 SV=1	subtilisin-like protease SBT1.6 [Prunus persica]
Prupe.8G170300_v2.0.a1	Prupe.8G170300	LOC18767854	0.158689	0.193898	0.628204	0.635906	1.2152	1.01706	0.180634	0.204772	1.04603	0.993479	0.980747	0.680395	up	up	up	up	FAT domain	Serine/threonine-protein kinase ATR OS=Arabidopsis thaliana OX=3702 GN=ATR PE=2 SV=2	hypothetical protein PRUPE_8G170300 [Prunus persica]
Prupe.8G170400_v2.0.a1	Prupe.8G170400	LOC18767153	1.13022	1.90316	4.4047	4.28349	12.8408	14.5454	2.16769	2.69562	7.20968	7.05281	10.8136	9.96651	up	up	up	up	Mechanosensitive ion channel	Mechanosensitive ion channel protein 6 OS=Arabidopsis thaliana OX=3702 GN=MSL6 PE=1 SV=1	mechanosensitive ion channel protein 6 [Prunus persica]
Prupe.8G172500_v2.0.a1	Prupe.8G172500	LOC18766851	3.24453	2.43662	8.31957	7.54281	8.76603	8.90353	2.99193	2.71579	12.7149	12.5951	15.228	14.4847	up	up	up	up	PRONE (Plant-specific Rop nucleotide exchanger)	Rop guanine nucleotide exchange factor 1 OS=Arabidopsis thaliana OX=3702 GN=ROPGEF1 PE=1 SV=2	rop guanine nucleotide exchange factor 1 [Prunus persica]
Prupe.8G174900_v2.0.a1	Prupe.8G174900	LOC18768537	35.6999	28.6183	134.579	138.465	207.556	202.498	4.53019	4.83133	31.3578	30.4182	42.5101	47.059	up	up	up	up	Chitinase class I	Endochitinase 1 OS=Gossypium hirsutum OX=3635 PE=3 SV=1	endochitinase 2 [Prunus persica]
Prupe.8G179300_v2.0.a1	Prupe.8G179300	LOC18766371	8.75087	22.2797	67.8727	56.7567	92.4118	116.925	6.2488	5.4377	21.7313	20.8447	27.2416	29.4625	up	up	up	up	Phosphate-induced protein 1 conserved region	Protein EXORDIUM-like 5 OS=Arabidopsis thaliana OX=3702 GN=EXL5 PE=2 SV=1	protein EXORDIUM-like 5 [Prunus persica]
Prupe.8G180600_v2.0.a1	Prupe.8G180600	LOC18766217	6.22424	5.04059	43.4999	43.948	47.8948	40.2701	5.91272	6.64439	63.6304	58.3645	36.9778	36.1115	up	up	up	up	Sugar (and other) transporter	Monosaccharide-sensing protein 2 OS=Arabidopsis thaliana OX=3702 GN=MSSP2 PE=1 SV=2	monosaccharide-sensing protein 2 [Prunus persica]
Prupe.8G181700_v2.0.a1	Prupe.8G181700	LOC18767421	0.839782	0.486731	2.462	2.10846	2.15646	2.55497	0.386539	0.662061	2.35133	2.07035	1.54182	1.65018	up	up	up	up	PPR repeat family	Pentatricopeptide repeat-containing protein At2g03880, mitochondrial OS=Arabidopsis thaliana OX=3702 GN=PCMP-H44 PE=2 SV=1	pentatricopeptide repeat-containing protein At2g03880, mitochondrial [Prunus persica]
Prupe.8G181800_v2.0.a1	Prupe.8G181800	LOC18767701	18.248	17.9409	70.1344	68.2195	57.3049	67.3174	25.7214	26.1848	84.1859	80.9867	58.0319	61.2256	up	up	up	normal	Peptidase family M20/M25/M40	--	aminoacylase-1 isoform X1 [Prunus persica]
Prupe.8G182900_v2.0.a1	Prupe.8G182900	LOC18767679	11.1052	8.504	32.7762	32.7721	7.1403	6.19645	0.946338	0.649997	3.93739	3.526	2.72859	3.27799	up	normal	up	up	C1 domain	--	uncharacterized protein LOC18767679 [Prunus persica]
Prupe.8G188300_v2.0.a1	Prupe.8G188300	LOC18767319	2.92973	2.24153	8.49558	7.55368	3.60364	3.92829	1.38921	1.75379	4.8082	4.44164	4.57498	3.93141	up	normal	up	up	FAR1 DNA-binding domain	Protein FAR1-RELATED SEQUENCE 5 OS=Arabidopsis thaliana OX=3702 GN=FRS5 PE=1 SV=1	protein FAR1-RELATED SEQUENCE 7 [Prunus persica]
Prupe.8G189300_v2.0.a1	Prupe.8G189300	LOC18766461	1.26816	1.29164	4.12612	4.91246	4.72842	4.86164	1.57805	1.75154	4.93167	5.01481	5.95013	6.23668	up	up	up	up	CAF1 family ribonuclease	Poly(A)-specific ribonuclease PARN-like OS=Arabidopsis thaliana OX=3702 GN=At3g25430 PE=2 SV=1	poly(A)-specific ribonuclease PARN-like [Prunus persica]
Prupe.8G189700_v2.0.a1	Prupe.8G189700	LOC18767040	2.04213	2.6411	6.48375	7.43778	11.5794	12.1295	1.87725	1.96207	6.97782	6.50055	6.47875	6.68253	up	up	up	up	Multicopper oxidase	Monocopper oxidase-like protein SKU5 OS=Arabidopsis thaliana OX=3702 GN=SKU5 PE=1 SV=1	monocopper oxidase-like protein SKU5 [Prunus persica]
Prupe.8G191400_v2.0.a1	Prupe.8G191400	LOC18766273	1.44354	1.64807	3.99622	5.31839	3.33599	4.16981	2.93485	2.26346	10.2606	7.3803	6.9423	6.8997	up	normal	up	up	SOS response associated peptidase (SRAP)	--	uncharacterized protein LOC18766273 isoform X2 [Prunus persica]
Prupe.8G193800_v2.0.a1	Prupe.8G193800	LOC18766541	3.43334	2.45848	7.47216	7.76806	9.24689	5.87866	2.58577	2.08608	10.7454	11.3889	7.25047	6.46959	up	normal	up	up	PDDEXK-like family of unknown function	--	hypothetical protein PRUPE_8G193800 [Prunus persica]
Prupe.8G198800_v2.0.a1	Prupe.8G198800	LOC18768097	9.19689	5.75173	22.7954	24.6052	9.14158	4.42311	5.03279	4.98757	13.3741	14.656	10.5984	9.6551	up	normal	up	normal	--	--	uncharacterized protein LOC18768097 [Prunus persica]
Prupe.8G201200_v2.0.a1	Prupe.8G201200	LOC18766350	3.27691	2.44772	11.0026	12.2695	6.45752	7.72114	4.12531	4.32035	13.6077	13.3997	8.35657	9.40839	up	normal	up	normal	ER lumen protein retaining receptor	ER lumen protein-retaining receptor OS=Petunia hybrida OX=4102 GN=ERD2 PE=2 SV=1	ER lumen protein-retaining receptor [Prunus persica]
Prupe.8G203200_v2.0.a1	Prupe.8G203200	LOC18767700	13.8813	11.9022	43.5462	44.6354	16.3007	16.2996	8.90097	10.8921	27.5081	27.6389	22.7168	22.2802	up	normal	up	normal	BSD domain	--	uncharacterized protein LOC18767700 [Prunus persica]
Prupe.8G212200_v2.0.a1	Prupe.8G212200	LOC18768242	0.378424	0.582342	2.5165	2.78111	3.9371	3.73701	0.628144	0.657998	4.28117	3.99695	3.27867	3.151	up	up	up	up	Protein tyrosine and serine/threonine kinase	Receptor-like serine/threonine-protein kinase ALE2 OS=Arabidopsis thaliana OX=3702 GN=ALE2 PE=1 SV=1	hypothetical protein PRUPE_8G212200 [Prunus persica]
Prupe.8G216200_v2.0.a1	Prupe.8G216200	LOC18767735	0.874185	1.19998	3.94937	4.48024	1.5635	1.57127	0	0.101362	1.29337	1.31176	1.32267	1.4127	up	normal	up	up	Salt stress response/antifungal	Plasmodesmata-located protein 2 OS=Arabidopsis thaliana OX=3702 GN=PDLP2 PE=1 SV=1	cysteine-rich repeat secretory protein 56 [Prunus persica]
Prupe.8G216300_v2.0.a1	Prupe.8G216300	LOC18768096	2.6974	2.86625	12.1507	10.8887	9.49957	10.0972	1.45014	1.42452	7.61264	8.4202	6.08392	6.36664	up	up	up	up	Ubiquitin-binding WIYLD domain	Probable inactive histone-lysine N-methyltransferase SUVR2 OS=Arabidopsis thaliana OX=3702 GN=SUVR2 PE=1 SV=2	probable inactive histone-lysine N-methyltransferase SUVR2 isoform X1 [Prunus persica]
Prupe.8G226200_v2.0.a1	Prupe.8G226200	LOC18766639	0.358378	0.223107	1.33048	1.32854	1.89769	1.19003	0.547322	0.384819	1.42457	1.59428	1.18691	1.45066	up	up	up	normal	PPR repeat family	Pentatricopeptide repeat-containing protein At1g06143 OS=Arabidopsis thaliana OX=3702 GN=EMB1444 PE=2 SV=2	pentatricopeptide repeat-containing protein At1g06143 [Prunus persica]
Prupe.8G230400_v2.0.a1	Prupe.8G230400	LOC18768676	47.644	66.6049	237.237	219.782	102.544	121.984	35.7779	33.4832	169.353	154.723	146.658	146.703	up	normal	up	up	linker histone H1 and H5 family	Histone H1.2 OS=Arabidopsis thaliana OX=3702 GN=At2g30620 PE=1 SV=1	histone H1.2 [Prunus persica]
Prupe.8G232100_v2.0.a1	Prupe.8G232100	LOC18768901	11.7506	8.7803	34.397	36.6451	29.5363	29.5042	6.44455	7.13656	20.1237	22.5919	23.9854	20.899	up	up	up	up	Phosphoribulokinase / Uridine kinase family	--	putative uridine kinase C227.14 [Prunus persica]
Prupe.8G234700_v2.0.a1	Prupe.8G234700	LOC18766678	2.84275	2.46556	9.80737	9.15495	12.2578	11.8233	4.16097	4.8945	17.7763	14.79	18.1596	18.9388	up	up	up	up	Cupin-like domain	--	jmjC domain-containing protein C isoform X2 [Prunus persica]
Prupe.8G236400_v2.0.a1	Prupe.8G236400	LOC18766581	9.02526	7.56864	44.1057	50.5197	73.731	73.4775	9.18553	10.5299	36.5943	33.4425	56.3101	56.7167	up	up	up	up	Carbamoyl-phosphate synthase L chain, ATP binding domain	Methylcrotonoyl-CoA carboxylase subunit alpha, mitochondrial OS=Glycine max OX=3847 GN=MCCA PE=1 SV=2	methylcrotonoyl-CoA carboxylase subunit alpha, mitochondrial isoform X2 [Prunus persica]
Prupe.8G238300_v2.0.a1	Prupe.8G238300	LOC18768638	6.40622	8.71091	251.215	256.668	201.184	214.454	2.64168	2.61096	149.872	141.513	213.77	219.111	up	up	up	up	zinc-finger of the FCS-type, C2-C2	FCS-Like Zinc finger 8 OS=Arabidopsis thaliana OX=3702 GN=FLZ8 PE=1 SV=1	protein MARD1 [Prunus persica]
Prupe.8G238500_v2.0.a1	Prupe.8G238500	--	9.49145	6.25688	29.0018	32.7545	45.5243	28.8047	7.65979	10.5029	30.2784	31.1666	26.2027	21.9866	up	up	up	normal	--	--	hypothetical protein PRUPE_8G238500 [Prunus persica]
Prupe.8G241600_v2.0.a1	Prupe.8G241600	LOC18766184	1.63816	1.97618	13.7398	13.1499	10.3511	8.42465	3.93926	4.02717	12.7947	12.248	12.1899	12.9286	up	up	up	up	PPR repeat	Pentatricopeptide repeat-containing protein At4g02820, mitochondrial OS=Arabidopsis thaliana OX=3702 GN=At4g02820 PE=2 SV=1	pentatricopeptide repeat-containing protein At4g02820, mitochondrial [Prunus persica]
Prupe.8G244800_v2.0.a1	Prupe.8G244800	LOC18768328	6.43536	4.59423	20.2468	22.974	7.80684	6.35402	4.9637	5.21258	20.916	20.527	13.359	12.1252	up	normal	up	normal	Carbohydrate-binding module 48 (Isoamylase N-terminal domain)	Isoamylase 2, chloroplastic OS=Arabidopsis thaliana OX=3702 GN=ISA2 PE=1 SV=2	isoamylase 2, chloroplastic [Prunus persica]
Prupe.8G248200_v2.0.a1	Prupe.8G248200	LOC18767015	0.871755	0.813658	2.51731	3.08518	1.88459	2.5278	0.565122	0.371725	3.2545	2.68407	2.00478	1.9468	up	normal	up	up	Zinc finger, C3HC4 type (RING finger)	Putative E3 ubiquitin-protein ligase RF4 OS=Arabidopsis thaliana OX=3702 GN=RF4 PE=3 SV=1	putative E3 ubiquitin-protein ligase RF298 [Prunus persica]
Prupe.8G248400_v2.0.a1	Prupe.8G248400	LOC18767470	1.43114	1.63612	5.01074	3.85389	7.40942	6.38045	0.42025	0.381944	1.49574	1.49287	1.94058	1.54188	up	up	up	up	GH3 auxin-responsive promoter	Probable indole-3-acetic acid-amido synthetase GH3.6 OS=Oryza sativa subsp. japonica OX=39947 GN=GH3.6 PE=2 SV=2	probable indole-3-acetic acid-amido synthetase GH3.6 [Prunus persica]
Prupe.8G248700_v2.0.a1	Prupe.8G248700	LOC18766476	1.48906	0.816252	15.1321	12.6343	5.52714	5.6152	0.168511	0.10767	1.35446	2.3054	0.994399	0.813684	up	up	up	up	Sugar (and other) transporter	Sugar transporter ERD6-like 7 OS=Arabidopsis thaliana OX=3702 GN=At2g48020 PE=2 SV=2	sugar transporter ERD6-like 7 [Prunus persica]
Prupe.8G256200_v2.0.a1	Prupe.8G256200	LOC18768185	3.44277	3.50974	10.6075	10.6551	7.98313	7.09991	0.870883	1.52547	4.40364	4.43359	3.16212	2.73609	up	normal	up	up	K+ potassium transporter	Potassium transporter 5 OS=Oryza sativa subsp. japonica OX=39947 GN=HAK5 PE=2 SV=2	potassium transporter 5 [Prunus persica]
Prupe.8G260500_v2.0.a1	Prupe.8G260500	LOC18768371	3.20271	2.98202	9.54588	7.6156	5.89813	5.29553	3.22653	2.9863	9.50994	8.8639	6.68941	7.90158	up	normal	up	normal	--	Phytochrome A-associated F-box protein OS=Arabidopsis thaliana OX=3702 GN=EID1 PE=1 SV=2	phytochrome A-associated F-box protein [Prunus persica]
Prupe.8G263300_v2.0.a1	Prupe.8G263300	LOC18766615	16.3279	12.3994	37.3025	38.5357	16.6364	13.6471	9.03326	6.86856	23.5732	20.6064	16.9947	14.5124	up	normal	up	normal	Protein of unknown function, DUF538	--	uncharacterized protein LOC18766615 [Prunus persica]
Prupe.8G265200_v2.0.a1	Prupe.8G265200	LOC18768052	9.80917	10.7826	45.5471	48.4968	47.1824	46.5243	10.2844	11.2082	67.818	62.4062	44.2433	46.4251	up	up	up	up	Histidine kinase-, DNA gyrase B-, and HSP90-like ATPase	Probable ethylene response sensor 1 OS=Oryza sativa subsp. indica OX=39946 GN=ERS1 PE=2 SV=1	probable ethylene response sensor 1 [Prunus persica]
Prupe.8G265400_v2.0.a1	Prupe.8G265400	LOC18767473	0.561545	0.303385	2.74799	2.79534	1.84137	2.27677	0.460272	0.781869	3.55517	4.08131	1.52407	1.91922	up	up	up	normal	Glycosyl hydrolases family 28	Probable polygalacturonase OS=Vitis vinifera OX=29760 GN=GSVIVT00026920001 PE=1 SV=1	probable polygalacturonase isoform X1 [Prunus persica]
Prupe.I000200_v2.0.a1	Prupe.I000200	--	0.730046	0.317195	131.731	125.89	124.525	75.7189	0	0	4.50931	4.5478	15.1511	14.4358	up	up	up	up	Potato inhibitor I family	Glu S.griseus protease inhibitor OS=Momordica charantia OX=3673 PE=1 SV=1	hypothetical protein PRUPE_I000200 [Prunus persica]
Prupe.I000300_v2.0.a1	Prupe.I000300	--	77.4767	54.7204	683.949	652.817	225.836	147.218	10.8174	14.6718	84.841	88.1123	81.839	94.4613	up	up	up	up	Potato inhibitor I family	Inhibitor of trypsin and hageman factor OS=Cucurbita maxima OX=3661 PE=1 SV=1	hypothetical protein PRUPE_I000300 [Prunus persica]
Prupe.I001100_v2.0.a1	Prupe.I001100	LOC18787773	2.4384	2.83598	11.7382	10.1871	9.14408	7.9405	1.75229	0.929021	20.4473	21.0307	8.83974	9.48588	up	up	up	up	UDP-glucoronosyl and UDP-glucosyl transferase	Hydroquinone glucosyltransferase OS=Rauvolfia serpentina OX=4060 GN=AS PE=1 SV=1	hydroquinone glucosyltransferase [Prunus persica]
Prupe.I005800_v2.0.a1	Prupe.I005800	LOC18766147	38.3468	22.5038	668.376	666.664	4.73644	3.91709	94.6042	94.1172	416.398	395.652	7.45165	6.59623	up	down	up	down	Chalcone and stilbene synthases, N-terminal domain	Polyketide synthase 5 OS=Rubus idaeus OX=32247 GN=PKS5 PE=1 SV=1	chalcone synthase 2 [Prunus persica]

## Sheet: Day2 Down
#ID	gene_name	nr_symbol	GHT-d0-1_FPKM	GHT-d0-2_FPKM	GHT-d2-1_FPKM	GHT-d2-2_FPKM	GHT-d4-1_FPKM	GHT-d4-2_FPKM	QBT-d0-1_FPKM	QBT-d0-2_FPKM	QBT-d2-1_FPKM	QBT-d2-2_FPKM	QBT-d4-1_FPKM	QBT-d4-2_FPKM	GHT-d0_vs_GHT-d2_DESeq2_(FDR_0.01_FC_2)_regulated	GHT-d0_vs_GHT-d4_DESeq2_(FDR_0.01_FC_2)_regulated	QBT-d0_vs_QBT-d2_DESeq2_(FDR_0.01_FC_2)_regulated	QBT-d0_vs_QBT-d4_DESeq2_(FDR_0.01_FC_2)_regulated	Pfam_annotation	Swiss_Prot_annotation	NR_annotation
Prupe.1G000400_v2.0.a1	Prupe.1G000400	LOC18793415	119.938	124.279	73.4668	70.7979	158.152	173.527	106.47	109.687	61.2307	55.3318	61.6526	65.778	down	normal	down	down	Protein phosphatase 2C	Probable protein phosphatase 2C 44 OS=Oryza sativa subsp. japonica OX=39947 GN=Os04g0609600 PE=2 SV=1	probable protein phosphatase 2C 44 [Prunus persica]
Prupe.1G002700_v2.0.a1	Prupe.1G002700	LOC18791910	67.8507	63.2202	18.7446	18.8736	17.9219	18.4351	112.222	112.237	25.0317	24.2362	15.9942	16.2691	down	down	down	down	ABC1 family	Protein ACTIVITY OF BC1 COMPLEX KINASE 3, chloroplastic OS=Arabidopsis thaliana OX=3702 GN=ABC1K3 PE=1 SV=1	uncharacterized protein LOC18791910 [Prunus persica]
Prupe.1G002800_v2.0.a1	Prupe.1G002800	LOC18790689	24.1556	43.4853	13.3464	15.8157	30.3407	35.7534	38.3395	36.5271	17.0817	16.5605	24.0971	23.5896	down	normal	down	down	GPCR-chaperone	--	uncharacterized protein LOC18790689 [Prunus persica]
Prupe.1G003600_v2.0.a1	Prupe.1G003600	LOC18791890	79.8934	82.9173	25.8636	27.2898	39.5311	46.6891	104.016	108.308	62.8884	62.5456	67.2281	72.6137	down	down	down	down	Phloem protein 2	Putative F-box protein PP2-B12 OS=Arabidopsis thaliana OX=3702 GN=PP2B12 PE=4 SV=1	putative F-box protein PP2-B12 [Prunus persica]
Prupe.1G007100_v2.0.a1	Prupe.1G007100	LOC18791947	7.47377	8.90778	4.74666	5.18926	4.22861	3.1739	6.97943	8.20273	5.03219	4.22688	5.85848	5.62212	down	down	down	normal	EF-hand domain pair	Probable calcium-binding protein CML22 OS=Arabidopsis thaliana OX=3702 GN=CML22 PE=3 SV=1	probable calcium-binding protein CML22 isoform X1 [Prunus persica]
Prupe.1G008300_v2.0.a1	Prupe.1G008300	LOC18791290	23.0336	24.7966	2.8221	2.85995	8.59015	10.6896	45.8825	46.913	9.08203	8.83707	13.6319	16.0632	down	down	down	down	Ubiquitin-conjugating enzyme	Ubiquitin-conjugating enzyme E2 10 OS=Arabidopsis thaliana OX=3702 GN=UBC10 PE=1 SV=1	hypothetical protein PRUPE_1G008300 [Prunus persica]
Prupe.1G011500_v2.0.a1	Prupe.1G011500	LOC18791706	1637.86	2053.17	768.4	774.549	335.211	429.608	1167.11	1134.2	350.545	390.494	413.894	422.396	down	down	down	down	PsaD	Photosystem I reaction center subunit II, chloroplastic OS=Cucumis sativus OX=3659 GN=psaD PE=1 SV=1	photosystem I reaction center subunit II, chloroplastic [Prunus persica]
Prupe.1G011600_v2.0.a1	Prupe.1G011600	LOC18792984	37.3179	28.9696	7.47635	7.79753	26.528	21.7471	32.9827	33.9421	4.03622	4.73462	13.1315	11.314	down	normal	down	down	Haloacid dehalogenase-like hydrolase	--	uncharacterized protein LOC18792984 [Prunus persica]
Prupe.1G015400_v2.0.a1	Prupe.1G015400	LOC18789350	203.604	354.423	97.2102	96.338	95.6946	113	183.077	173.448	108.08	99.8216	130.162	135.513	down	down	down	normal	--	--	uncharacterized protein LOC18789350 [Prunus persica]
Prupe.1G016600_v2.0.a1	Prupe.1G016600	LOC18790871	109.198	81.1289	48.1475	52.7521	26.8416	30.3648	63.3315	65.3045	22.0326	21.4629	24.1629	26.6456	down	down	down	down	Acetyltransferase (GNAT) domain	--	hypothetical protein PRUPE_1G016600 [Prunus persica]
Prupe.1G016700_v2.0.a1	Prupe.1G016700	--	4.22509	2.01425	0.663563	1.10453	0.268184	0.468485	134.919	127.142	22.9637	22.1789	19.3719	18.2737	down	down	down	down	Acetyltransferase (GNAT) domain	--	LOW QUALITY PROTEIN: hypothetical protein PRUPE_1G016700 [Prunus persica]
Prupe.1G021400_v2.0.a1	Prupe.1G021400	LOC18791591	53.9439	38.6122	28.2608	28.4488	7.13304	6.5619	810.04	809.529	14.0775	14.3393	4.18813	5.33555	down	down	down	down	Chlorophyll A-B binding protein	Early light-induced protein 1, chloroplastic OS=Arabidopsis thaliana OX=3702 GN=ELIP1 PE=1 SV=1	early light-induced protein 1, chloroplastic [Prunus persica]
Prupe.1G021600_v2.0.a1	Prupe.1G021600	LOC18792499	89.0764	62.2993	0	0	0	0	301.353	303.312	0.165793	0.275474	0	0	down	down	down	down	Chlorophyll A-B binding protein	Early light-induced protein 1, chloroplastic OS=Arabidopsis thaliana OX=3702 GN=ELIP1 PE=1 SV=1	early light-induced protein 1, chloroplastic isoform X2 [Prunus persica]
Prupe.1G021700_v2.0.a1	Prupe.1G021700	LOC18792263	252.297	165.024	0.340196	0.138312	0	0	363.087	370.619	3.31005	3.54716	0	0	down	down	down	down	Chlorophyll A-B binding protein	Early light-induced protein 1, chloroplastic OS=Arabidopsis thaliana OX=3702 GN=ELIP1 PE=1 SV=1	early light-induced protein 1, chloroplastic [Prunus persica]
Prupe.1G021800_v2.0.a1	Prupe.1G021800	LOC18793748	353.737	209.25	1.46348	1.38828	1.00787	0.702055	2627.53	2606.16	11.8849	12.9981	8.58867	9.31275	down	down	down	down	Chlorophyll A-B binding protein	Early light-induced protein 1, chloroplastic OS=Arabidopsis thaliana OX=3702 GN=ELIP1 PE=1 SV=1	early light-induced protein 1, chloroplastic [Prunus persica]
Prupe.1G023100_v2.0.a1	Prupe.1G023100	LOC18789441	63.1516	91.808	7.0583	7.04272	12.8208	15.7419	7.30317	7.62685	3.02992	2.1909	1.69822	1.65283	down	down	down	down	Cation transporting ATPase, C-terminus	Putative calcium-transporting ATPase 13, plasma membrane-type OS=Arabidopsis thaliana OX=3702 GN=ACA13 PE=3 SV=1	putative calcium-transporting ATPase 13, plasma membrane-type [Prunus persica]
Prupe.1G023200_v2.0.a1	Prupe.1G023200	LOC18793007	2.32505	2.27012	0.428038	0.510758	3.24313	3.42219	2.95564	2.83989	0.899284	1.08062	1.53083	1.69629	down	normal	down	down	Cation transporting ATPase, C-terminus	Putative calcium-transporting ATPase 13, plasma membrane-type OS=Arabidopsis thaliana OX=3702 GN=ACA13 PE=3 SV=1	putative calcium-transporting ATPase 13, plasma membrane-type [Prunus persica]
Prupe.1G023300_v2.0.a1	Prupe.1G023300	LOC18791784	0.831622	0.853072	0.161466	0.222993	1.11754	1.05337	0.849737	0.807809	0.160805	0.11776	0.550457	0.559009	down	normal	down	normal	Cation transporting ATPase, C-terminus	Putative calcium-transporting ATPase 13, plasma membrane-type OS=Arabidopsis thaliana OX=3702 GN=ACA13 PE=3 SV=1	putative calcium-transporting ATPase 13, plasma membrane-type [Prunus persica]
Prupe.1G023400_v2.0.a1	Prupe.1G023400	LOC18788282	1.5039	1.49159	0.433985	0.425497	1.80876	1.568	13.2567	12.3442	6.93189	7.00407	12.1617	11.2903	down	normal	down	normal	Cation transporting ATPase, C-terminus	Putative calcium-transporting ATPase 13, plasma membrane-type OS=Arabidopsis thaliana OX=3702 GN=ACA13 PE=3 SV=1	putative calcium-transporting ATPase 13, plasma membrane-type [Prunus persica]
Prupe.1G023600_v2.0.a1	Prupe.1G023600	LOC18790661	47.843	58.5948	11.3252	9.63785	13.8244	13.5101	94.8021	106.876	13.3235	13.7396	23.8014	28.9747	down	down	down	down	EF hand	Calmodulin-like protein 11 OS=Arabidopsis thaliana OX=3702 GN=CML11 PE=2 SV=1	calmodulin-like protein 8 isoform X1 [Prunus persica]
Prupe.1G023700_v2.0.a1	Prupe.1G023700	LOC18790101	126.432	82.4045	45.7611	42.4081	26.5071	20.7768	166.044	166.878	48.0092	47.8282	28.5132	31.1333	down	down	down	down	Methyltransferase domain	2-methyl-6-phytyl-1,4-hydroquinone methyltransferase, chloroplastic OS=Spinacia oleracea OX=3562 PE=1 SV=1	2-methyl-6-phytyl-1,4-hydroquinone methyltransferase, chloroplastic [Prunus persica]
Prupe.1G025200_v2.0.a1	Prupe.1G025200	LOC18789664	52.3367	42.366	21.2476	24.3364	21.3809	22.5371	51.7477	52.7397	22.5857	21.5576	32.4725	30.3682	down	down	down	down	--	--	uncharacterized protein LOC18789664 [Prunus persica]
Prupe.1G025600_v2.0.a1	Prupe.1G025600	LOC18789438	65.7868	75.2307	5.13479	4.8613	16.7785	18.6994	12.5386	11.6629	4.46803	4.66185	9.56765	10.4335	down	down	down	normal	FAE1/Type III polyketide synthase-like protein	3-ketoacyl-CoA synthase 20 OS=Arabidopsis thaliana OX=3702 GN=KCS20 PE=2 SV=1	3-ketoacyl-CoA synthase 20 [Prunus persica]
Prupe.1G025700_v2.0.a1	Prupe.1G025700	LOC18789291	51.8653	41.4448	9.26163	10.7403	46.9621	40.3318	57.931	57.3965	20.4873	19.5024	30.2668	29.6518	down	normal	down	down	U-box domain	U-box domain-containing protein 24 OS=Oryza sativa subsp. japonica OX=39947 GN=PUB24 PE=1 SV=1	U-box domain-containing protein 44 [Prunus persica]
Prupe.1G025900_v2.0.a1	Prupe.1G025900	--	6.08934	4.96614	1.94274	2.56061	0.779156	1.04035	19.357	18.9838	4.02819	3.72143	18.714	20.5185	down	down	down	normal	--	--	hypothetical protein PRUPE_1G025900 [Prunus persica]
Prupe.1G026200_v2.0.a1	Prupe.1G026200	--	5.19561	5.81388	0.467227	0.273392	0.838644	0.294332	30.6227	28.9492	0.79409	0.784876	4.27216	5.91714	down	down	down	down	--	--	hypothetical protein PRUPE_1G026200 [Prunus persica]
Prupe.1G026900_v2.0.a1	Prupe.1G026900	LOC18791643	219.695	189.98	32.607	34.3608	21.4486	21.3934	238.767	241.698	51.518	53.9976	88.7667	90.9708	down	down	down	down	--	Photosynthetic NDH subunit of subcomplex B 5, chloroplastic OS=Arabidopsis thaliana OX=3702 GN=PNSB5 PE=2 SV=1	photosynthetic NDH subunit of subcomplex B 5, chloroplastic [Prunus persica]
Prupe.1G027000_v2.0.a1	Prupe.1G027000	LOC18789828	89.885	128.555	58.9149	54.1897	107.075	108.267	121.474	118.084	67.222	64.6056	79.1774	87.1055	down	normal	down	normal	Protein kinase domain	Serine/threonine receptor-like kinase NFP OS=Medicago truncatula OX=3880 GN=NFP PE=1 SV=1	serine/threonine receptor-like kinase NFP isoform X1 [Prunus persica]
Prupe.1G027500_v2.0.a1	Prupe.1G027500	LOC18793200	7.47276	7.50291	3.43331	3.26333	1.80957	1.7821	20.9115	23.9091	5.79356	5.15219	6.33235	7.98828	down	down	down	down	AUX/IAA family	Auxin-induced protein 22B OS=Vigna radiata var. radiata OX=3916 GN=AUX22B PE=2 SV=1	auxin-induced protein IAA4 [Prunus persica]
Prupe.1G030500_v2.0.a1	Prupe.1G030500	LOC18790534	9.97189	9.29968	0.431708	0.400196	10.0957	11.3321	8.57685	8.09394	0.073621	0.122131	1.0075	1.09109	down	normal	down	down	Helix-loop-helix DNA-binding domain	Transcription factor bHLH92 OS=Arabidopsis thaliana OX=3702 GN=BHLH92 PE=1 SV=1	transcription factor bHLH92 isoform X2 [Prunus persica]
Prupe.1G034300_v2.0.a1	Prupe.1G034300	LOC18793658	39.9969	28.5349	17.8847	18.3439	16.7559	12.5353	37.2566	40.0928	25.7435	24.8851	18.5126	17.2639	down	down	down	down	Response regulator receiver domain	Ethylene receptor 2 OS=Arabidopsis thaliana OX=3702 GN=ETR2 PE=1 SV=2	ethylene receptor 2 [Prunus persica]
Prupe.1G035500_v2.0.a1	Prupe.1G035500	LOC18791700	115.273	87.4607	17.7584	19.3377	18.3908	15.9913	79.3893	81.6441	42.5213	44.8387	43	46.1528	down	down	down	down	2OG-Fe(II) oxygenase superfamily	1-aminocyclopropane-1-carboxylate oxidase homolog 1 OS=Arabidopsis thaliana OX=3702 GN=At1g06620 PE=2 SV=1	1-aminocyclopropane-1-carboxylate oxidase homolog 1 [Prunus persica]
Prupe.1G035800_v2.0.a1	Prupe.1G035800	LOC18793440	19.2055	17.5869	9.97521	12.5442	3.94614	4.14761	14.5284	15.0593	9.89519	8.91627	9.1143	9.80789	down	down	down	down	2OG-Fe(II) oxygenase superfamily	1-aminocyclopropane-1-carboxylate oxidase homolog 1 OS=Arabidopsis thaliana OX=3702 GN=At1g06620 PE=2 SV=1	1-aminocyclopropane-1-carboxylate oxidase homolog 1 [Prunus persica]
Prupe.1G036800_v2.0.a1	Prupe.1G036800	LOC18788197	43.4016	43.1716	19.1014	16.758	21.4304	23.0963	83.8786	89.1996	14.9985	12.8691	23.3348	20.3644	down	down	down	down	2OG-Fe(II) oxygenase superfamily	1-aminocyclopropane-1-carboxylate oxidase homolog 1 OS=Arabidopsis thaliana OX=3702 GN=At1g06620 PE=2 SV=1	1-aminocyclopropane-1-carboxylate oxidase homolog 1 [Prunus persica]
Prupe.1G037200_v2.0.a1	Prupe.1G037200	LOC18790143	16.1372	15.8508	0.282465	0.43164	1.82009	1.22483	28.9656	32.4174	2.90767	2.95696	7.15272	6.2425	down	down	down	down	EamA-like transporter family	WAT1-related protein At4g08300 OS=Arabidopsis thaliana OX=3702 GN=At4g08300 PE=2 SV=1	WAT1-related protein At4g08300 [Prunus persica]
Prupe.1G037700_v2.0.a1	Prupe.1G037700	LOC18790685	19.6289	11.9469	0.813282	0.757425	0.172018	0.106152	7.30134	8.71627	3.27638	3.17499	0.386702	0.858232	down	down	down	down	AP2 domain	Ethylene-responsive transcription factor ERF095 OS=Arabidopsis thaliana OX=3702 GN=ERF095 PE=1 SV=1	ethylene-responsive transcription factor ERF095 [Prunus persica]
Prupe.1G037900_v2.0.a1	Prupe.1G037900	LOC18790679	152.794	162.883	81.0861	79.9956	17.8395	24.9318	174.313	170.697	89.6468	88.8813	54.9199	61.0503	down	down	down	down	AP2 domain	Ethylene-responsive transcription factor 1B OS=Arabidopsis thaliana OX=3702 GN=ERF1B PE=1 SV=2	ethylene-responsive transcription factor 1B [Prunus persica]
Prupe.1G038600_v2.0.a1	Prupe.1G038600	LOC18789129	257.846	173.483	35.8542	39.142	181.985	155.963	270.078	268.309	144.58	134.913	176.303	170.8	down	normal	down	down	Sugar (and other) transporter	Inorganic phosphate transporter 1-4 OS=Arabidopsis thaliana OX=3702 GN=PHT1-4 PE=1 SV=1	probable inorganic phosphate transporter 1-3 [Prunus persica]
Prupe.1G039200_v2.0.a1	Prupe.1G039200	LOC18789643	70.0157	83.7861	11.5623	12.6007	22.6129	24.1606	67.6828	68.1957	15.1585	14.246	19.1723	18.5934	down	down	down	down	Myb-like DNA-binding domain	Transcription factor MYB15 OS=Arabidopsis thaliana OX=3702 GN=MYB15 PE=1 SV=1	transcription factor MYB14 [Prunus persica]
Prupe.1G039700_v2.0.a1	Prupe.1G039700	LOC18793998	43.606	33.7986	22.5606	22.6825	17.6499	18.2674	75.7418	78.5031	23.154	24.0814	30.933	27.9224	down	down	down	down	Aldo/keto reductase family	Probable aldo-keto reductase 1 OS=Glycine max OX=3847 GN=AKR1 PE=2 SV=1	uncharacterized protein LOC18793998 [Prunus persica]
Prupe.1G041200_v2.0.a1	Prupe.1G041200	LOC18791847	128.707	177.728	56.5265	51.3247	69.7651	83.8261	136.195	135.866	33.1096	32.49	43.406	44.2447	down	down	down	down	Protein phosphatase 2C	Putative protein phosphatase 2C-like protein 44 OS=Arabidopsis thaliana OX=3702 GN=At3g23360 PE=5 SV=1	putative protein phosphatase 2C-like protein 44 [Prunus persica]
Prupe.1G042100_v2.0.a1	Prupe.1G042100	LOC18790817	0.525122	0.997517	0.292088	0.220812	1.10808	1.30136	0.369823	0.468137	0.161367	0.205469	0.429699	0.432999	down	normal	down	normal	Kinesin motor domain	Kinesin-like protein KIN-10A OS=Arabidopsis thaliana OX=3702 GN=KIN10A PE=1 SV=1	kinesin-like protein KIN-10A [Prunus persica]
Prupe.1G042200_v2.0.a1	Prupe.1G042200	LOC18791724	229.368	191.492	71.1207	70.6021	47.5487	42.519	250.39	247.673	68.1391	65.0802	39.7967	44.3606	down	down	down	down	PAP_fibrillin	Plastid-lipid-associated protein 6, chloroplastic OS=Arabidopsis thaliana OX=3702 GN=PAP6 PE=1 SV=1	probable plastid-lipid-associated protein 6, chloroplastic [Prunus persica]
Prupe.1G042400_v2.0.a1	Prupe.1G042400	LOC18793990	5.01946	4.39674	0.508606	0.674809	1.39587	1.46839	4.21332	3.72126	1.64265	1.48266	2.9918	3.42652	down	down	down	normal	GMC oxidoreductase	Long-chain-alcohol oxidase FAO1 OS=Lotus japonicus OX=34305 GN=FAO1 PE=1 SV=1	long-chain-alcohol oxidase FAO1 [Prunus persica]
Prupe.1G043100_v2.0.a1	Prupe.1G043100	LOC18793173	4.60449	4.91698	1.69266	1.89578	4.64564	5.23756	3.55509	3.87958	1.65307	2.06381	2.50369	2.08928	down	normal	down	down	NB-ARC domain	Putative disease resistance protein At1g50180 OS=Arabidopsis thaliana OX=3702 GN=At1g50180 PE=3 SV=2	putative disease resistance protein At1g50180 isoform X1 [Prunus persica]
Prupe.1G043300_v2.0.a1	Prupe.1G043300	LOC18788302	6.85615	4.59212	1.75999	2.35012	1.67544	1.57519	7.35263	7.22433	0.71808	0.555636	3.05669	1.97761	down	down	down	down	PLAC8 family	Cell number regulator 11 OS=Zea mays OX=4577 GN=CNR11 PE=2 SV=1	hypothetical protein PRUPE_1G043300 [Prunus persica]
Prupe.1G043400_v2.0.a1	Prupe.1G043400	LOC18793755	20.1137	8.80609	1.38298	1.17985	1.46599	0.389173	8.18683	8.26188	0.446935	0.090682	0.078397	0	down	down	down	down	PLAC8 family	Cell number regulator 10 OS=Zea mays OX=4577 GN=CNR10 PE=2 SV=1	protein PLANT CADMIUM RESISTANCE 7 [Prunus persica]
Prupe.1G044000_v2.0.a1	Prupe.1G044000	LOC18793206	234.727	213.624	93.3689	92.7442	101.4	86.6211	86.9285	86.8287	57.0879	54.6251	64.902	60.9991	down	down	down	normal	Mpv17 / PMP22 family	Peroxisomal membrane protein PMP22 OS=Arabidopsis thaliana OX=3702 GN=PMP22 PE=1 SV=1	peroxisomal membrane protein PMP22 [Prunus persica]
Prupe.1G045100_v2.0.a1	Prupe.1G045100	LOC18791213	244.91	181.236	114.211	121.398	62.3289	61.3509	214.072	220.43	91.33	87.5178	90.996	96.0381	down	down	down	down	Ribosomal L28 family	50S ribosomal protein L28, chloroplastic OS=Arabidopsis thaliana OX=3702 GN=RPL28 PE=2 SV=2	50S ribosomal protein L28, chloroplastic [Prunus persica]
Prupe.1G045800_v2.0.a1	Prupe.1G045800	LOC18793372	12.3603	10.8703	1.97151	2.15726	1.5126	1.4154	18.1949	18.7747	1.1698	1.16775	0.407471	0.878427	down	down	down	down	Mycolic acid cyclopropane synthetase	Protoporphyrinogen oxidase 2 OS=Spinacia oleracea OX=3562 GN=POX2 PE=1 SV=1	uncharacterized protein LOC18793372 isoform X2 [Prunus persica]
Prupe.1G046500_v2.0.a1	Prupe.1G046500	LOC18792704	842.037	570.675	129.067	143.4	24.7373	20.4007	704.867	747.554	62.3022	61.5086	37.2475	39.1336	down	down	down	down	--	Protein PROTON GRADIENT REGULATION 5, chloroplastic OS=Arabidopsis thaliana OX=3702 GN=PGR5 PE=1 SV=1	protein PROTON GRADIENT REGULATION 5, chloroplastic [Prunus persica]
Prupe.1G049600_v2.0.a1	Prupe.1G049600	LOC18790519	79.6034	79.2434	14.9588	15.6559	43.4847	47.3499	50.9863	57.1315	7.44696	7.56982	12.8004	14.2805	down	down	down	down	--	--	bypass of stop codon protein 1 [Prunus persica]
Prupe.1G050000_v2.0.a1	Prupe.1G050000	LOC18792646	94.5038	97.7043	2.47738	2.67635	35.702	36.4003	99.501	104.875	8.24822	6.28731	16.5085	17.5464	down	down	down	down	EF hand	--	uncharacterized protein LOC18792646 [Prunus persica]
Prupe.1G050100_v2.0.a1	Prupe.1G050100	LOC18793266	8.8485	13.5214	0.549764	0.03801	1.34872	1.56834	3.316	3.9535	0.233902	0.250963	0.608157	0.480628	down	down	down	down	EF hand	--	hypothetical protein PRUPE_1G050100 [Prunus persica]
Prupe.1G050600_v2.0.a1	Prupe.1G050600	LOC18791435	37.7759	39.8719	22.5912	22.8626	24.6287	26.038	53.1108	54.0659	22.2917	21.5736	23.9856	23.861	down	normal	down	down	GatB/GatE catalytic domain	Glutamyl-tRNA(Gln) amidotransferase subunit B, chloroplastic/mitochondrial OS=Ricinus communis OX=3988 GN=GATB PE=3 SV=1	hypothetical protein PRUPE_1G050600 [Prunus persica]
Prupe.1G053800_v2.0.a1	Prupe.1G053800	LOC18792502	452.404	511.344	81.9221	85.3952	368.814	375.624	575.786	571.306	171.526	159.879	179.618	172.029	down	normal	down	down	Glycosyl hydrolase family 14	Beta-amylase 1, chloroplastic OS=Arabidopsis thaliana OX=3702 GN=BAM1 PE=1 SV=1	beta-amylase 1, chloroplastic [Prunus persica]
Prupe.1G054800_v2.0.a1	Prupe.1G054800	--	45.6145	49.893	28.1542	27.5916	70.7251	76.8295	7.85213	9.45949	2.84093	4.43171	8.93109	7.49352	down	normal	down	normal	Glutathione S-transferase, N-terminal domain	Probable glutathione S-transferase OS=Nicotiana tabacum OX=4097 PE=2 SV=1	hypothetical protein PRUPE_1G054800 [Prunus persica]
Prupe.1G061500_v2.0.a1	Prupe.1G061500	LOC18793161	143.781	147.461	82.5619	86.7509	59.3905	55.0138	123.064	120.694	69.0354	70.0156	54.1675	54.3669	down	down	down	down	Tetratricopeptide repeat	Protein SULFUR DEFICIENCY-INDUCED 2 OS=Arabidopsis thaliana OX=3702 GN=At1g04770 PE=2 SV=1	protein SULFUR DEFICIENCY-INDUCED 2 [Prunus persica]
Prupe.1G061900_v2.0.a1	Prupe.1G061900	LOC18788949	1334.56	1291.78	134.446	135.206	311.782	284.952	616.821	616.114	128.841	122.696	172.829	164.976	down	down	down	down	Alternative oxidase	Ubiquinol oxidase, mitochondrial OS=Mangifera indica OX=29780 GN=AOMI 1 PE=1 SV=2	ubiquinol oxidase, mitochondrial [Prunus persica]
Prupe.1G064900_v2.0.a1	Prupe.1G064900	LOC18791756	8.30384	11.337	1.85267	1.70587	1.92047	2.20506	7.9648	7.9894	2.23368	2.24914	1.8703	1.7544	down	down	down	down	Cytochrome P450	Cytochrome P450 CYP73A100 OS=Panax ginseng OX=4054 PE=2 SV=1	cytochrome P450 CYP73A100 [Prunus persica]
Prupe.1G067100_v2.0.a1	Prupe.1G067100	LOC18791946	1.51133	1.33822	0	0	0.039067	0.050531	2.09883	3.10545	1.39102	1.66401	1.04695	1.18953	down	down	down	down	Cation transport protein	Probable cation transporter HKT6 OS=Oryza sativa subsp. japonica OX=39947 GN=HKT6 PE=2 SV=2	sodium transporter HKT1 isoform X1 [Prunus persica]
Prupe.1G068900_v2.0.a1	Prupe.1G068900	LOC18791482	10.2354	12.4052	3.20941	4.92199	6.06097	5.26466	31.1392	32.6811	17.7496	17.0968	21.5316	22.1688	down	down	down	normal	Endonuclease I	--	hypothetical protein PRUPE_1G068900 [Prunus persica]
Prupe.1G070700_v2.0.a1	Prupe.1G070700	LOC18792961	140.094	136.436	21.3027	25.2348	7.68685	7.07957	207.963	232.608	22.5969	20.7734	18.5285	21.6484	down	down	down	down	Thioredoxin	Thioredoxin X, chloroplastic OS=Arabidopsis thaliana OX=3702 GN=ATHX PE=2 SV=2	thioredoxin X, chloroplastic [Prunus persica]
Prupe.1G074000_v2.0.a1	Prupe.1G074000	LOC18789636	1.77146	1.87798	0.272263	0.177456	1.5679	1.66649	7.19038	6.92839	1.18601	0.993261	0.608427	0.64421	down	normal	down	down	Leucine rich repeat	Receptor kinase-like protein Xa21 OS=Oryza sativa subsp. indica OX=39946 GN=XA21 PE=1 SV=1	hypothetical protein PRUPE_1G074000 [Prunus persica]
Prupe.1G074400_v2.0.a1	Prupe.1G074400	LOC18792032	238.16	254.375	30.7879	31.3943	361.88	396.229	274.303	284.919	85.9409	89.6919	357.68	379.7	down	normal	down	normal	Helix-loop-helix DNA-binding domain	Transcription factor bHLH35 OS=Arabidopsis thaliana OX=3702 GN=BHLH35 PE=2 SV=1	transcription factor bHLH35 [Prunus persica]
Prupe.1G074700_v2.0.a1	Prupe.1G074700	LOC18789679	177.498	87.3336	34.9664	37.4188	19.2398	15.4655	143.3	144.11	27.825	27.768	31.1502	33.1091	down	down	down	down	Macrophage migration inhibitory factor (MIF)	--	hypothetical protein PRUPE_1G074700 [Prunus persica]
Prupe.1G076900_v2.0.a1	Prupe.1G076900	LOC117635202	19.2579	13.3066	3.16435	3.06184	3.24785	1.90185	63.8816	69.2823	10.741	11.3178	8.17576	6.99175	down	down	down	down	Domain of unknown function (DUF4228)	--	uncharacterized protein LOC117635202 [Prunus dulcis]
Prupe.1G077300_v2.0.a1	Prupe.1G077300	LOC18780356	116.879	122.017	43.4997	50.6036	32.751	35.1994	91.5853	89.7202	17.5008	16.8	40.1702	39.4831	down	down	down	down	--	Large ribosomal RNA subunit accumulation protein YCED homolog 2, chloroplastic OS=Arabidopsis thaliana OX=3702 GN=At3g19800 PE=2 SV=1	hypothetical protein PRUPE_1G077300 [Prunus persica]
Prupe.1G080300_v2.0.a1	Prupe.1G080300	--	4.40511	4.63473	0.58737	0.789858	0.804291	0.911822	60.8057	71.2449	10.6017	9.81187	9.16751	11.9038	down	down	down	down	--	Basic endochitinase CHB4 OS=Brassica napus OX=3708 PE=1 SV=2	hypothetical protein PRUPE_1G080300 [Prunus persica]
Prupe.1G080500_v2.0.a1	Prupe.1G080500	LOC18779087	296.14	335.254	46.5745	48.1678	141.394	152.119	3692.06	3696.13	2371.14	2281.58	2490.45	2509.31	down	down	down	normal	Chitinase class I	Endochitinase EP3 OS=Arabidopsis thaliana OX=3702 GN=EP3 PE=1 SV=1	endochitinase EP3 [Prunus persica]
Prupe.1G080600_v2.0.a1	Prupe.1G080600	LOC18779111	422.642	481.406	75.4804	82.9434	216.395	236.014	2698.37	2694.92	1480.14	1482.65	1607.06	1697.11	down	down	down	down	Chitinase class I	Endochitinase EP3 OS=Arabidopsis thaliana OX=3702 GN=EP3 PE=1 SV=1	endochitinase EP3 [Prunus persica]
Prupe.1G080700_v2.0.a1	Prupe.1G080700	LOC18792200	101.344	95.2198	12.6656	13.4402	28.052	26.3709	193.123	200.554	18.0359	18.4557	17.8408	18.9246	down	down	down	down	Chitinase class I	Endochitinase EP3 OS=Arabidopsis thaliana OX=3702 GN=EP3 PE=1 SV=1	endochitinase EP3 [Prunus persica]
Prupe.1G082300_v2.0.a1	Prupe.1G082300	LOC18788165	4.48687	5.01727	1.54605	1.48084	4.31796	4.0896	5.61952	5.11918	2.68697	2.07945	1.82882	2.30626	down	normal	down	down	Oligonucleotide/oligosaccharide-binding (OB)-fold	Probable pre-mRNA-splicing factor ATP-dependent RNA helicase DEAH5 OS=Arabidopsis thaliana OX=3702 GN=At3g26560 PE=1 SV=2	probable pre-mRNA-splicing factor ATP-dependent RNA helicase DEAH5 isoform X4 [Prunus persica]
Prupe.1G083300_v2.0.a1	Prupe.1G083300	LOC109949084	3.72254	3.1155	1.54893	0.843939	1.94794	2.11907	5.56041	5.63857	2.2206	1.83112	1.59256	1.42289	down	down	down	down	Protein tyrosine and serine/threonine kinase	Rust resistance kinase Lr10 OS=Triticum aestivum OX=4565 GN=LRK10 PE=2 SV=1	rust resistance kinase Lr10-like [Prunus persica]
Prupe.1G088900_v2.0.a1	Prupe.1G088900	LOC18793282	24.3357	28.9481	6.46802	6.08147	38.0647	45.2087	14.3982	14.5105	1.7027	1.99027	7.23434	6.48677	down	normal	down	down	Glycosyl hydrolases family 16	Probable xyloglucan endotransglucosylase/hydrolase protein 23 OS=Arabidopsis thaliana OX=3702 GN=XTH23 PE=2 SV=1	probable xyloglucan endotransglucosylase/hydrolase protein 23 [Prunus persica]
Prupe.1G090500_v2.0.a1	Prupe.1G090500	LOC18793140	20.6881	15.1851	3.12391	2.35203	0.844585	0.68256	43.8733	39.1857	6.46722	6.05119	1.45573	1.61646	down	down	down	down	UDP-glucoronosyl and UDP-glucosyl transferase	Flavonoid 3-O-glucosyltransferase OS=Medicago truncatula OX=3880 GN=UGT78G1 PE=1 SV=1	hypothetical protein PRUPE_1G090500 [Prunus persica]
Prupe.1G091100_v2.0.a1	Prupe.1G091100	LOC18790538	37.1125	26.0525	2.72255	2.42533	0.638188	0.33178	3.66461	3.23114	0.060073	0.088892	0	0.07172	down	down	down	down	UDP-glucoronosyl and UDP-glucosyl transferase	Anthocyanidin 3-O-galactosyltransferase F3GT1 OS=Actinidia chinensis var. chinensis OX=1590841 GN=F3GT1 PE=1 SV=1	hypothetical protein PRUPE_1G091100 [Prunus persica]
Prupe.1G091200_v2.0.a1	Prupe.1G091200	LOC18790538	23.3402	20.3356	2.36269	1.68107	0.616861	0.16835	8.88459	6.49059	0	0.200258	0	0.106129	down	down	down	down	--	Flavonol 3-O-glucosyltransferase F3GT2 OS=Actinidia chinensis var. chinensis OX=1590841 GN=F3GT2 PE=1 SV=1	hypothetical protein PRUPE_1G091200 [Prunus persica]
Prupe.1G092900_v2.0.a1	Prupe.1G092900	LOC109946737	41.5197	44.9918	24.0401	26.6866	25.6493	29.0918	34.9979	35.1988	4.01373	3.73576	4.32385	2.61998	down	normal	down	down	GMC oxidoreductase	(R)-mandelonitrile lyase 1 OS=Prunus dulcis OX=3755 GN=MDL1 PE=1 SV=1	(R)-mandelonitrile lyase 1 [Prunus persica]
Prupe.1G093000_v2.0.a1	Prupe.1G093000	LOC109946273	58.5172	71.0731	33.5465	32.1104	36.0263	35.4377	43.2182	44.5303	6.39843	6.87451	4.91705	5.9304	down	down	down	down	GMC oxidoreductase	(R)-mandelonitrile lyase 1 OS=Prunus dulcis OX=3755 GN=MDL1 PE=1 SV=1	(R)-mandelonitrile lyase 1-like [Prunus persica]
Prupe.1G094700_v2.0.a1	Prupe.1G094700	LOC18788442	16.463	15.4596	5.97837	5.86713	7.42336	6.78528	0.389741	0.537933	0.143111	0.137937	0.705732	0.548586	down	down	down	normal	Receptor family ligand binding region	Glutamate receptor 2.8 OS=Arabidopsis thaliana OX=3702 GN=GLR2.8 PE=2 SV=2	hypothetical protein PRUPE_1G094700 [Prunus persica]
Prupe.1G094900_v2.0.a1	Prupe.1G094900	LOC18790830	81.8271	58.2448	35.1951	37.0733	72.449	57.1013	80.3188	79.3725	39.531	40.4856	47.9776	48.6682	down	normal	down	down	Diacylglycerol kinase accessory domain	Diacylglycerol kinase 7 OS=Arabidopsis thaliana OX=3702 GN=DGK7 PE=1 SV=1	diacylglycerol kinase 4 [Prunus persica]
Prupe.1G095600_v2.0.a1	Prupe.1G095600	LOC18793352	122.834	102.363	36.6393	34.897	24.8667	20.3794	123.607	125.888	30.6629	28.6806	30.8185	36.3302	down	down	down	down	Chlorophyll A-B binding protein	--	uncharacterized protein LOC18793352 [Prunus persica]
Prupe.1G095900_v2.0.a1	Prupe.1G095900	LOC18791906	101.005	68.0043	12.1604	12.6873	43.5657	34.889	505.364	520.175	50.7839	47.3617	103.152	104.286	down	down	down	down	--	--	uncharacterized protein LOC18791906 [Prunus persica]
Prupe.1G096000_v2.0.a1	Prupe.1G096000	LOC18790496	20.1528	63.6877	14.7418	11.5868	11.812	13.8273	27.4286	22.205	13.823	12.0582	19.9386	15.5776	down	down	down	normal	--	--	uncharacterized protein LOC18790496 [Prunus persica]
Prupe.1G096100_v2.0.a1	Prupe.1G096100	LOC18790945	30.7701	69.0178	28.852	22.7275	22.8552	19.5335	26.6943	25.3419	19.1689	15.307	18.0638	16.7887	down	down	down	normal	Ring finger domain	RING-H2 finger protein ATL56 OS=Arabidopsis thaliana OX=3702 GN=ATL56 PE=2 SV=1	RING-H2 finger protein ATL56 [Prunus persica]
Prupe.1G098700_v2.0.a1	Prupe.1G098700	LOC18792707	29.3901	36.497	19.5194	19.2408	24.929	26.3633	18.5797	19.4873	11.8181	12.5227	14.0178	16.1585	down	normal	down	normal	--	Protein FLX-like 2 OS=Arabidopsis thaliana OX=3702 GN=FLXL2 PE=1 SV=1	protein FLX-like 4 isoform X1 [Prunus persica]
Prupe.1G100100_v2.0.a1	Prupe.1G100100	LOC18789756	0.702021	0.711923	0.07714	0.096486	0.47711	0.646267	0.644336	0.725224	0.453381	0.379643	0.958237	0.669312	down	normal	down	normal	Leucine rich repeat	Receptor-like protein EIX1 OS=Solanum lycopersicum OX=4081 GN=EIX1 PE=2 SV=2	LOW QUALITY PROTEIN: hypothetical protein PRUPE_1G100100 [Prunus persica]
Prupe.1G100300_v2.0.a1	Prupe.1G100300	LOC18790055	153.065	205.654	52.7443	59.3645	22.1439	25.0683	181.828	183.965	80.891	85.7053	55.1378	51.7943	down	down	down	down	Ribosomal protein L6	50S ribosomal protein L6, chloroplastic OS=Arabidopsis thaliana OX=3702 GN=RPL6 PE=2 SV=1	50S ribosomal protein L6, chloroplastic [Prunus persica]
Prupe.1G102600_v2.0.a1	Prupe.1G102600	LOC18791698	437.328	421.385	153.196	158.768	109.415	124.668	488.035	511.825	180.552	179.344	145.566	147.644	down	down	down	down	Pyridoxal-phosphate dependent enzyme	Cysteine synthase, chloroplastic/chromoplastic OS=Solanum tuberosum OX=4113 PE=2 SV=1	cysteine synthase [Prunus persica]
Prupe.1G103000_v2.0.a1	Prupe.1G103000	LOC18788287	12.1212	9.50595	6.09697	6.00914	6.38541	5.11895	25.7952	25.5345	3.71538	3.70899	4.41838	4.19907	down	down	down	down	Eukaryotic aspartyl protease	Aspartic proteinase oryzasin-1 OS=Oryza sativa subsp. japonica OX=39947 GN=Os05g0567100 PE=2 SV=2	aspartic proteinase oryzasin-1 [Prunus persica]
Prupe.1G104300_v2.0.a1	Prupe.1G104300	LOC18791845	0.949152	1.40843	0.633382	0.709486	1.85887	2.31257	1.45676	1.43616	0.237394	0.349005	1.00075	0.629126	down	normal	down	down	ABC transporter transmembrane region	ABC transporter B family member 11 OS=Arabidopsis thaliana OX=3702 GN=ABCB11 PE=2 SV=1	ABC transporter B family member 11 [Prunus persica]
Prupe.1G105300_v2.0.a1	Prupe.1G105300	LOC18789133	25.4282	45.3962	16.7201	14.7328	21.5979	29.5383	21.3817	22.2411	15.5999	13.154	16.6371	16.4017	down	normal	down	normal	--	--	uncharacterized protein LOC18789133 [Prunus persica]
Prupe.1G109900_v2.0.a1	Prupe.1G109900	LOC18792657	19.876	17.3174	3.32342	3.75118	7.97941	8.44514	4.41922	4.43868	3.19428	2.38761	2.19061	2.07566	down	down	down	down	HCO3- transporter family	Boron transporter 1 OS=Arabidopsis thaliana OX=3702 GN=BOR1 PE=1 SV=1	probable boron transporter 2 [Prunus persica]
Prupe.1G111400_v2.0.a1	Prupe.1G111400	LOC18789120	354.609	229.685	173.654	172.376	111.565	88.5289	312.614	315.328	126.818	121.642	141.387	141.276	down	down	down	down	S1 RNA binding domain	30S ribosomal protein S1, chloroplastic OS=Spinacia oleracea OX=3562 GN=RPS1 PE=1 SV=1	30S ribosomal protein S1, chloroplastic [Prunus persica]
Prupe.1G111800_v2.0.a1	Prupe.1G111800	LOC18788228	288.1	262.719	31.9509	31.647	181.081	179.952	312.188	323.888	28.601	28.8455	55.8021	54.9115	down	normal	down	down	Alkaline and neutral invertase	Alkaline/neutral invertase C, mitochondrial OS=Arabidopsis thaliana OX=3702 GN=INVC PE=1 SV=1	alkaline/neutral invertase A, mitochondrial [Prunus persica]
Prupe.1G117800_v2.0.a1	Prupe.1G117800	LOC18793493	21.005	23.9567	12.82	13.8387	7.39544	7.52086	23.1344	22.31	5.30498	4.76671	5.80596	6.05895	down	down	down	down	Tetratricopeptide repeat	Protein high chlorophyll fluorescent 107 OS=Arabidopsis thaliana OX=3702 GN=HCF107 PE=1 SV=1	protein high chlorophyll fluorescent 107 [Prunus persica]
Prupe.1G119800_v2.0.a1	Prupe.1G119800	--	167.164	229.182	21.0251	19.5536	45.5974	55.1935	151.741	143.152	45.7611	46.6127	62.3042	69.0371	down	down	down	down	--	--	hypothetical protein PRUPE_1G119800 [Prunus persica]
Prupe.1G120600_v2.0.a1	Prupe.1G120600	LOC18792632	15.0569	29.872	5.27428	6.25281	4.79513	6.41469	9.5258	10.1806	3.83029	2.997	6.03489	5.56581	down	down	down	down	--	--	uncharacterized protein LOC18792632 [Prunus persica]
Prupe.1G121000_v2.0.a1	Prupe.1G121000	LOC18789973	345.131	536.407	102.241	99.9264	22.9486	30.6883	489.609	499.22	73.3561	69.5412	78.9212	95.5329	down	down	down	down	--	--	heterogeneous nuclear ribonucleoprotein A2 homolog 1 [Prunus persica]
Prupe.1G121100_v2.0.a1	Prupe.1G121100	LOC18790085	2.54319	4.69432	0.18745	0.097698	0.65316	1.16076	168.336	166.076	34.3111	34.39	18.4928	16.1792	down	down	down	down	--	--	putative mediator of RNA polymerase II transcription subunit 26 [Prunus persica]
Prupe.1G121200_v2.0.a1	Prupe.1G121200	--	12.5987	21.6232	2.14139	1.87031	2.69056	3.03478	176.13	182.021	41.6402	51.7146	104.227	113.292	down	down	down	down	--	--	hypothetical protein PRUPE_1G121200 [Prunus persica]
Prupe.1G121300_v2.0.a1	Prupe.1G121300	LOC18793783	44.2163	84.6952	4.60045	3.62875	2.48295	2.95064	280.144	256.102	54.9102	56.5938	49.5536	58.111	down	down	down	down	--	--	heterogeneous nuclear ribonucleoprotein A2 homolog 1 [Prunus persica]
Prupe.1G121600_v2.0.a1	Prupe.1G121600	--	12.7809	20.9681	4.3522	3.49059	3.45043	8.12717	10.898	9.40617	2.84743	3.17206	7.62316	7.38989	down	down	down	normal	--	--	hypothetical protein PRUPE_1G121600 [Prunus persica]
Prupe.1G121700_v2.0.a1	Prupe.1G121700	--	21.1901	35.0421	0.535595	0.589271	0.788482	1.6944	84.2948	84.2078	18.6982	17.8986	26.2623	28.1736	down	down	down	down	--	--	hypothetical protein PRUPE_1G121700 [Prunus persica]
Prupe.1G124000_v2.0.a1	Prupe.1G124000	LOC18790899	222.44	352.454	136.984	124.398	106.769	106.415	297.179	269.753	190.494	170.431	142.273	142.597	down	down	down	down	Ring finger domain	RING-H2 finger protein ATL2 OS=Arabidopsis thaliana OX=3702 GN=ATL2 PE=2 SV=2	RING-H2 finger protein ATL2 [Prunus persica]
Prupe.1G124200_v2.0.a1	Prupe.1G124200	LOC18793588	15.0458	13.4848	3.33531	3.17705	2.67459	2.79342	13.9813	13.6642	1.14047	1.4782	0.953312	1.00332	down	down	down	down	Alpha/beta hydrolase family	--	hypothetical protein PRUPE_1G124200 [Prunus persica]
Prupe.1G126600_v2.0.a1	Prupe.1G126600	LOC18791300	348.946	383.423	220.616	211.944	268.782	316.67	382.141	378.903	244.166	248.699	449.663	461.044	down	normal	down	normal	Stress-induced protein Di19, C-terminal	Protein DEHYDRATION-INDUCED 19 homolog 4 OS=Arabidopsis thaliana OX=3702 GN=DI19-4 PE=1 SV=1	protein DEHYDRATION-INDUCED 19 homolog 4 [Prunus persica]
Prupe.1G127200_v2.0.a1	Prupe.1G127200	LOC18793411	61.3242	36.8751	5.69094	6.8728	10.2998	7.03345	61.8563	62.5758	2.6257	2.21992	6.00701	6.77631	down	down	down	down	Pathogenesis-related protein Bet v 1 family	Major strawberry allergen Fra a 1.08 OS=Fragaria ananassa OX=3747 GN=Fra a 1.08 PE=1 SV=1	major allergen Pru ar 1 [Prunus persica]
Prupe.1G127300_v2.0.a1	Prupe.1G127300	LOC18788223	166.46	207.414	57.4862	59.5875	81.4145	89.8888	221.673	231.525	83.6058	85.0609	117.215	115.005	down	down	down	down	Pathogenesis-related protein Bet v 1 family	Major strawberry allergen Fra a 1.08 OS=Fragaria ananassa OX=3747 GN=Fra a 1.08 PE=1 SV=1	major allergen Pru ar 1 [Prunus persica]
Prupe.1G127400_v2.0.a1	Prupe.1G127400	LOC18790056	83.5876	75.1626	19.6316	19.3605	33.2859	34.0999	26.6471	25.9337	8.38401	8.58976	22.5941	21.1914	down	down	down	normal	Pathogenesis-related protein Bet v 1 family	Major strawberry allergen Fra a 1.08 OS=Fragaria ananassa OX=3747 GN=Fra a 1.08 PE=1 SV=1	major allergen Pru ar 1 [Prunus persica]
Prupe.1G127600_v2.0.a1	Prupe.1G127600	LOC18790331	147.577	94.1858	59.121	54.2039	41.4045	32.7077	234.027	237.035	63.0902	64.9441	51.2266	55.3634	down	down	down	down	Pathogenesis-related protein Bet v 1 family	Major strawberry allergen Fra a 1-3 OS=Fragaria ananassa OX=3747 GN=FRAA3 PE=1 SV=1	major allergen Pru av 1 [Prunus persica]
Prupe.1G127700_v2.0.a1	Prupe.1G127700	LOC18790066	292.915	257.078	76.7766	71.5238	94.7697	103.236	167.55	162.331	18.0378	18.7441	36.1209	35.1508	down	down	down	down	Pathogenesis-related protein Bet v 1 family	Major allergen Pru ar 1 OS=Prunus armeniaca OX=36596 PE=1 SV=1	major allergen Pru ar 1 [Prunus persica]
Prupe.1G127800_v2.0.a1	Prupe.1G127800	--	1945.88	1424.76	521.861	543.719	1036	877.432	1342.32	1354.99	529.102	536.922	622.257	621.004	down	down	down	down	Pathogenesis-related protein Bet v 1 family	Major strawberry allergen Fra a 1.08 OS=Fragaria ananassa OX=3747 GN=Fra a 1.08 PE=1 SV=1	MLP-like protein 423 [Prunus dulcis]
Prupe.1G128000_v2.0.a1	Prupe.1G128000	LOC18792330	106.572	66.9909	39.802	35.3533	33.8089	27.3323	179.534	172.717	41.5073	38.7032	49.4635	46.1802	down	down	down	down	Rieske-like [2Fe-2S] domain	--	uncharacterized protein LOC18792330 [Prunus persica]
Prupe.1G128300_v2.0.a1	Prupe.1G128300	LOC18790056	109.751	89.7649	28.3026	26.0211	49.3664	42.3246	31.906	32.0915	10.246	9.86719	27.2166	24.3219	down	down	down	normal	Pathogenesis-related protein Bet v 1 family	Major strawberry allergen Fra a 1.08 OS=Fragaria ananassa OX=3747 GN=Fra a 1.08 PE=1 SV=1	major allergen Pru ar 1 [Prunus persica]
Prupe.1G128500_v2.0.a1	Prupe.1G128500	LOC109950268	28.215	20.3358	5.53152	4.76314	5.90796	8.16333	18.3196	15.5296	0.956765	1.55778	2.75808	1.78021	down	down	down	down	Pathogenesis-related protein Bet v 1 family	Major strawberry allergen Fra a 1.08 OS=Fragaria ananassa OX=3747 GN=Fra a 1.08 PE=1 SV=1	hypothetical protein PRUPE_1G128500 [Prunus persica]
Prupe.1G128900_v2.0.a1	Prupe.1G128900	LOC18790612	246.711	184.711	91.8885	92.1121	134.638	122.745	187.398	203.881	72.5226	79.1983	96.7663	103.934	down	down	down	down	Pathogenesis-related protein Bet v 1 family	Major allergen Pru ar 1 OS=Prunus armeniaca OX=36596 PE=1 SV=1	major allergen Pru ar 1 [Prunus persica]
Prupe.1G129000_v2.0.a1	Prupe.1G129000	LOC18790048	20.2357	25.9332	14.8881	12.8011	9.20377	10.8791	19.7401	19.825	5.26664	6.95892	4.53392	5.06692	down	down	down	down	Pathogenesis-related protein Bet v 1 family	Major strawberry allergen Fra a 1.07 OS=Fragaria ananassa OX=3747 GN=Fra a 1.07 PE=1 SV=1	major allergen Pru ar 1 [Prunus persica]
Prupe.1G130200_v2.0.a1	Prupe.1G130200	LOC18788406	161.718	221.904	58.9756	50.969	40.7557	47.2515	171.489	161.629	72.3808	71.4592	48.5275	52.3939	down	down	down	down	--	--	uncharacterized protein LOC18788406 [Prunus persica]
Prupe.1G134500_v2.0.a1	Prupe.1G134500	LOC18791715	27.6705	17.4377	2.70103	3.51702	13.1325	12.7216	33.2198	29.3038	17.1372	15.9509	15.5317	16.9935	down	down	down	down	--	--	uncharacterized protein LOC18791715 [Prunus persica]
Prupe.1G136500_v2.0.a1	Prupe.1G136500	LOC18790727	24.9594	23.884	9.04147	8.90184	14.6412	13.9715	16.7551	16.4136	9.59804	9.0667	10.6089	10.6225	down	down	down	down	tRNA synthetases class I (I, L, M and V)	Isoleucine--tRNA ligase, chloroplastic/mitochondrial OS=Arabidopsis thaliana OX=3702 GN=OVA2 PE=2 SV=1	isoleucine--tRNA ligase, chloroplastic/mitochondrial [Prunus persica]
Prupe.1G138000_v2.0.a1	Prupe.1G138000	LOC18790181	60.0165	66.1057	29.6385	26.0663	68.6518	79.4613	93.6832	89.1551	26.6425	26.1933	21.7484	20.565	down	normal	down	down	C2 domain	Protein SRC2 OS=Glycine max OX=3847 GN=SRC2 PE=2 SV=1	protein SRC2 [Prunus persica]
Prupe.1G140400_v2.0.a1	Prupe.1G140400	LOC18788981	46.4933	24.6656	3.64321	2.86371	1.09979	0.634635	60.2461	60.7454	5.88859	6.92859	10.0849	7.21095	down	down	down	down	Glutaredoxin	Monothiol glutaredoxin-S2 OS=Arabidopsis thaliana OX=3702 GN=GRXS2 PE=3 SV=1	monothiol glutaredoxin-S2 [Prunus persica]
Prupe.1G140500_v2.0.a1	Prupe.1G140500	--	2.81269	2.77763	0.235453	0.366907	0.088526	0.082193	10.0039	10.591	0.711063	0.775517	0.797096	0.623465	down	down	down	down	Glutaredoxin	Monothiol glutaredoxin-S10 OS=Arabidopsis thaliana OX=3702 GN=GRXS10 PE=3 SV=1	Glutaredoxin family protein [Prunus dulcis]
Prupe.1G141900_v2.0.a1	Prupe.1G141900	--	294.559	260.073	35.3075	36.2753	113.057	151.423	510.33	520.448	114.224	133.849	237.862	237.848	down	down	down	down	--	--	hypothetical protein PRUPE_1G141900 [Prunus persica]
Prupe.1G145800_v2.0.a1	Prupe.1G145800	LOC18790963	145.87	182.293	73.1471	69.2156	89.7385	112.057	91.4611	94.8764	48.3883	47.7986	85.9887	87.6883	down	down	down	normal	--	Uncharacterized protein At4g15545 OS=Arabidopsis thaliana OX=3702 GN=At4g15545 PE=1 SV=1	uncharacterized protein At4g15545 isoform X1 [Prunus persica]
Prupe.1G146600_v2.0.a1	Prupe.1G146600	LOC18791752	32.2402	29.202	13.3099	14.0233	18.4124	18.6576	44.2076	46.2867	15.8122	14.7385	21.0991	21.5486	down	down	down	down	PEP-utilising enzyme, PEP-binding domain	Pyruvate, phosphate dikinase, chloroplastic OS=Mesembryanthemum crystallinum OX=3544 GN=PPD PE=2 SV=1	hypothetical protein PRUPE_1G146600 [Prunus persica]
Prupe.1G147200_v2.0.a1	Prupe.1G147200	LOC18790826	5.97201	5.58385	2.29873	2.55203	5.75275	6.10527	8.84222	8.37244	3.14237	3.0233	3.78837	4.32264	down	normal	down	down	F-box domain	F-box protein At3g07870 OS=Arabidopsis thaliana OX=3702 GN=At3g07870 PE=2 SV=1	F-box protein At3g07870 [Prunus persica]
Prupe.1G148700_v2.0.a1	Prupe.1G148700	LOC18790849	999.782	956.483	113.839	112.583	111.097	118.691	924.112	939.275	30.2631	25.8111	88.0007	96.2899	down	down	down	down	Glutamine synthetase, catalytic domain	Glutamine synthetase leaf isozyme, chloroplastic OS=Phaseolus vulgaris OX=3885 PE=2 SV=1	glutamine synthetase leaf isozyme, chloroplastic [Prunus persica]
Prupe.1G152100_v2.0.a1	Prupe.1G152100	LOC18788207	22.3258	31.7844	1.48891	1.67894	40.3934	43.2533	29.3302	29.2032	7.26717	8.62119	18.1391	18.1764	down	normal	down	down	Xylanase inhibitor C-terminal	Probable aspartic proteinase GIP2 OS=Nicotiana benthamiana OX=4100 GN=GIP2 PE=1 SV=1	basic 7S globulin [Prunus persica]
Prupe.1G153700_v2.0.a1	Prupe.1G153700	LOC18789353	240.775	272.107	33.5461	35.9194	44.9026	49.1207	287.606	295.218	41.3251	39.5108	80.0137	80.3617	down	down	down	down	Nucleotidyl transferase	Glucose-1-phosphate adenylyltransferase large subunit 1, chloroplastic OS=Arabidopsis thaliana OX=3702 GN=ADG2 PE=1 SV=3	hypothetical protein PRUPE_1G153700 [Prunus persica]
Prupe.1G153800_v2.0.a1	Prupe.1G153800	LOC18789353	145.251	145.095	21.2396	19.9164	28.3153	30.6634	200.807	201.413	27.9788	24.8733	50.0016	52.9546	down	down	down	down	Nucleotidyl transferase	Glucose-1-phosphate adenylyltransferase large subunit 1, chloroplastic OS=Arabidopsis thaliana OX=3702 GN=ADG2 PE=1 SV=3	hypothetical protein PRUPE_1G153800 [Prunus persica]
Prupe.1G155100_v2.0.a1	Prupe.1G155100	LOC18793947	9.59827	8.2639	2.73805	1.7897	8.97012	8.16801	0.867976	0.93057	0.051	0.162702	1.00162	1.11267	down	normal	down	normal	alpha/beta hydrolase fold	2-hydroxyisoflavanone dehydratase OS=Glycyrrhiza echinata OX=46348 GN=HIDM PE=1 SV=1	2-hydroxyisoflavanone dehydratase [Prunus persica]
Prupe.1G155400_v2.0.a1	Prupe.1G155400	LOC18793331	5.07641	6.37741	3.16622	2.38078	8.32459	7.96945	7.45319	7.31904	3.29919	3.13131	4.91254	5.59478	down	normal	down	normal	Malectin-like domain	Leucine-rich repeat receptor-like serine/threonine-protein kinase At2g14510 OS=Arabidopsis thaliana OX=3702 GN=At2g14510 PE=1 SV=1	probable LRR receptor-like serine/threonine-protein kinase At1g67720 [Prunus persica]
Prupe.1G156300_v2.0.a1	Prupe.1G156300	LOC18791073	49.5015	41.5323	26.0545	26.479	42.1275	41.0745	48.0627	52.307	30.2477	32.1366	20.5766	22.0579	down	normal	down	down	Sugar (and other) transporter	Sugar transport protein 13 OS=Arabidopsis thaliana OX=3702 GN=STP13 PE=1 SV=2	sugar transport protein 13 [Prunus persica]
Prupe.1G160800_v2.0.a1	Prupe.1G160800	LOC18793694	408.328	473.452	61.0991	59.1219	238.596	285.027	179.6	196.036	51.6248	51.0883	110.288	122.334	down	down	down	down	Zinc finger, C3HC4 type (RING finger)	--	LON peptidase N-terminal domain and RING finger protein 2 [Prunus persica]
Prupe.1G161700_v2.0.a1	Prupe.1G161700	LOC18793487	1.63783	1.22025	0.448609	0.303344	1.81956	1.58721	0.520146	0.488386	0.128177	0.23444	0.342836	0.31805	down	normal	down	normal	TIR domain	Disease resistance protein RPV1 OS=Vitis rotundifolia OX=103349 GN=RPV1 PE=1 SV=1	hypothetical protein PRUPE_1G161700 [Prunus persica]
Prupe.1G162100_v2.0.a1	Prupe.1G162100	LOC18793768	2.35189	2.86835	0.759796	0.855626	4.78553	5.23694	2.41481	2.26721	0.792716	0.783314	1.88332	1.45004	down	normal	down	normal	NB-ARC domain	TMV resistance protein N OS=Nicotiana glutinosa OX=35889 GN=N PE=1 SV=1	hypothetical protein PRUPE_1G162100, partial [Prunus persica]
Prupe.1G162200_v2.0.a1	Prupe.1G162200	LOC18793768	15.3436	14.7382	3.93136	4.63848	8.02595	8.14918	41.0909	42.389	10.9218	9.86105	21.2656	20.638	down	down	down	down	TIR domain	Disease resistance protein Roq1 OS=Nicotiana benthamiana OX=4100 GN=ROQ1 PE=1 SV=1	hypothetical protein PRUPE_1G162200 [Prunus persica]
Prupe.1G162800_v2.0.a1	Prupe.1G162800	LOC109946856	4.56645	3.09446	0.129364	0.126576	1.7382	2.16485	198.864	210.125	24.0405	23.7317	72.4537	73.38	down	down	down	down	Ion transport protein	Cyclic nucleotide-gated ion channel 1 OS=Arabidopsis thaliana OX=3702 GN=CNGC1 PE=1 SV=1	hypothetical protein PRUPE_1G162800 [Prunus persica]
Prupe.1G165500_v2.0.a1	Prupe.1G165500	LOC18790344	22.442	25.2741	11.7844	11.0016	30.484	33.345	25.3244	26.9106	16.7568	15.6406	24.0406	25.221	down	normal	down	normal	HSF-type DNA-binding	Heat stress transcription factor A-5 OS=Arabidopsis thaliana OX=3702 GN=HSFA5 PE=2 SV=1	heat stress transcription factor A-5 [Prunus persica]
Prupe.1G174100_v2.0.a1	Prupe.1G174100	LOC18788299	50.0142	35.7062	23.414	23.6284	20.9495	17.2791	68.6544	70.826	30.7884	28.6959	25.7456	26.0913	down	down	down	down	Flavin containing amine oxidoreductase	15-cis-phytoene desaturase, chloroplastic/chromoplastic OS=Glycine max OX=3847 GN=PDS1 PE=2 SV=1	hypothetical protein PRUPE_1G174100 [Prunus persica]
Prupe.1G174400_v2.0.a1	Prupe.1G174400	LOC18790343	86.3671	94.4145	51.1959	49.5015	29.0986	33.2964	72.2856	74.6924	30.806	29.3249	33.4772	33.378	down	down	down	down	S1 RNA binding domain	--	hypothetical protein PRUPE_1G174400 [Prunus persica]
Prupe.1G174500_v2.0.a1	Prupe.1G174500	LOC18793731	50.9587	53.2637	16.1558	17.375	71.1055	72.8102	51.4048	57.0367	28.2085	28.8193	41.3277	41.6168	down	normal	down	normal	Protein kinase domain	Cysteine-rich receptor-like protein kinase 26 OS=Arabidopsis thaliana OX=3702 GN=CRK26 PE=2 SV=1	putative receptor-like protein kinase At4g00960 [Prunus persica]
Prupe.1G175000_v2.0.a1	Prupe.1G175000	LOC18790913	42.3875	33.6392	15.6958	16.9292	36.7059	32.6847	13.9936	15.2333	9.10285	9.7081	8.9437	8.92481	down	normal	down	down	MAC/Perforin domain	MACPF domain-containing protein At1g14780 OS=Arabidopsis thaliana OX=3702 GN=At1g14780 PE=2 SV=1	MACPF domain-containing protein At4g24290 [Prunus persica]
Prupe.1G177200_v2.0.a1	Prupe.1G177200	LOC18789028	23.1108	34.6075	0	0	0	0	26.6046	26.1064	0	0.037822	0.087883	0.192849	down	down	down	down	Transmembrane amino acid transporter protein	Amino acid transporter AVT1H OS=Arabidopsis thaliana OX=3702 GN=AVT1H PE=3 SV=1	vacuolar amino acid transporter 1 [Prunus persica]
Prupe.1G178400_v2.0.a1	Prupe.1G178400	LOC18788259	4.69175	4.01509	0.070251	0.071298	0.356526	0.55008	13.64	12.7113	2.8457	2.90633	6.49523	5.50132	down	down	down	down	Pectinesterase	Probable pectinesterase/pectinesterase inhibitor 35 OS=Arabidopsis thaliana OX=3702 GN=PME35 PE=2 SV=1	probable pectinesterase/pectinesterase inhibitor 35 [Prunus persica]
Prupe.1G181000_v2.0.a1	Prupe.1G181000	LOC18790506	3.63438	4.8349	2.08761	1.64875	0.654619	0.895451	5.59049	4.53653	1.14218	0.913208	0.874185	0.733002	down	down	down	down	UDP-glucoronosyl and UDP-glucosyl transferase	UDP-glycosyltransferase 92A1 OS=Arabidopsis thaliana OX=3702 GN=UGT92A1 PE=2 SV=1	UDP-glycosyltransferase 92A1 [Prunus persica]
Prupe.1G181300_v2.0.a1	Prupe.1G181300	LOC18793177	93.7755	127.787	26.8923	30.063	40.9041	45.2321	78.7381	76.9355	46.9751	43.1603	49.4026	52.3351	down	down	down	down	Helix-loop-helix DNA-binding domain	Transcription factor bHLH128 OS=Arabidopsis thaliana OX=3702 GN=BHLH128 PE=1 SV=1	hypothetical protein PRUPE_1G181300 [Prunus persica]
Prupe.1G190500_v2.0.a1	Prupe.1G190500	LOC18792179	167.727	160.564	31.5424	34.5318	123.444	105.806	125.144	132.997	55.71	52.3642	85.0825	88.5771	down	normal	down	normal	Lysine methyltransferase	--	uncharacterized protein LOC18792179 [Prunus persica]
Prupe.1G202100_v2.0.a1	Prupe.1G202100	LOC18793489	7.32241	6.09457	3.18604	3.14132	5.93677	5.08289	7.19936	7.00238	1.85427	1.98758	4.10687	4.2526	down	normal	down	down	AAA domain	--	uncharacterized ATP-dependent helicase C29A10.10c [Prunus persica]
Prupe.1G203000_v2.0.a1	Prupe.1G203000	LOC18790806	37.7371	23.0192	15.5247	16.589	13.4337	9.91855	55.7964	55.5892	23.1402	21.8839	30.7496	31.1889	down	down	down	down	FKBP-type peptidyl-prolyl cis-trans isomerase	Peptidyl-prolyl cis-trans isomerase FKBP16-3, chloroplastic OS=Arabidopsis thaliana OX=3702 GN=FKBP16-3 PE=1 SV=2	peptidyl-prolyl cis-trans isomerase FKBP16-3, chloroplastic isoform X1 [Prunus persica]
Prupe.1G204000_v2.0.a1	Prupe.1G204000	LOC18793044	81.6787	67.1785	15.8383	14.2938	36.6848	28.0894	84.5053	87.7102	30.5504	32.9642	60.3473	65.3637	down	down	down	normal	Chitinase class I	Endochitinase EP3 OS=Arabidopsis thaliana OX=3702 GN=EP3 PE=1 SV=1	hypothetical protein PRUPE_1G204000 [Prunus persica]
Prupe.1G204400_v2.0.a1	Prupe.1G204400	--	169.951	157.352	32.2581	37.3662	49.3202	49.9113	56.4881	63.3538	23.8349	24.5025	42.735	40.4807	down	down	down	normal	--	--	hypothetical protein PRUPE_1G204400 [Prunus persica]
Prupe.1G204700_v2.0.a1	Prupe.1G204700	LOC18791427	27.9002	27.7069	4.61477	5.36759	6.84895	6.74846	24.554	25.0242	3.02812	3.26422	10.4158	12.2185	down	down	down	down	Chitinase class I	Endochitinase EP3 OS=Arabidopsis thaliana OX=3702 GN=EP3 PE=1 SV=1	endochitinase EP3 [Prunus persica]
Prupe.1G204800_v2.0.a1	Prupe.1G204800	LOC18789006	201.204	238.746	39.202	38.1696	53.1482	57.9328	133.6	134.565	34.2514	35.5086	49.3418	51.16	down	down	down	down	Chitinase class I	Endochitinase EP3 OS=Arabidopsis thaliana OX=3702 GN=EP3 PE=1 SV=1	endochitinase EP3 [Prunus persica]
Prupe.1G208500_v2.0.a1	Prupe.1G208500	LOC18792251	15.923	18.086	1.8086	2.39914	0.6385	0.868464	60.3992	65.0486	0.868473	1.5333	0.473213	0.711672	down	down	down	down	bZIP transcription factor	Transcription factor HY5-like OS=Arabidopsis thaliana OX=3702 GN=HYH PE=1 SV=1	transcription factor HY5-like isoform X1 [Prunus persica]
Prupe.1G209300_v2.0.a1	Prupe.1G209300	LOC18791554	140.979	109.401	67.9141	66.7569	35.3567	32.372	119.004	116.92	53.928	51.7858	47.5722	48.4228	down	down	down	down	Ribosomal L18 of archaea, bacteria, mitoch. and chloroplast	50S ribosomal protein L18, chloroplastic OS=Spinacia oleracea OX=3562 GN=RPL18 PE=1 SV=3	50S ribosomal protein L18, chloroplastic [Prunus persica]
Prupe.1G210600_v2.0.a1	Prupe.1G210600	LOC18789137	22.7013	22.7516	11.2255	12.1862	6.44588	5.86447	12.7151	12.1049	7.22961	6.08681	6.47281	5.80138	down	down	down	down	Protein of unknown function (DUF1624)	--	hypothetical protein PRUPE_1G210600 [Prunus persica]
Prupe.1G212500_v2.0.a1	Prupe.1G212500	LOC18790039	14.6396	20.6746	3.87677	3.40664	23.4761	27.5527	26.9407	27.4053	9.91823	9.89577	17.8301	17.4149	down	normal	down	down	U-box domain	U-box domain-containing protein 12 OS=Oryza sativa subsp. japonica OX=39947 GN=PUB12 PE=2 SV=1	U-box domain-containing protein 43 [Prunus persica]
Prupe.1G212800_v2.0.a1	Prupe.1G212800	LOC18791470	153.462	89.0714	9.43154	10.9408	74.7692	55.5623	222.965	225.365	25.7621	23.3899	66.7996	62.899	down	down	down	down	NUDIX domain	Nudix hydrolase 13, mitochondrial OS=Arabidopsis thaliana OX=3702 GN=NUDT13 PE=1 SV=1	nudix hydrolase 13, mitochondrial isoform X1 [Prunus persica]
Prupe.1G216100_v2.0.a1	Prupe.1G216100	LOC18789729	15.8199	18.0791	7.75514	7.12118	15.3144	15.352	12.2772	13.3614	6.69724	7.00294	13.0465	12.0682	down	normal	down	normal	Myb/SANT-like DNA-binding domain	Trihelix transcription factor ASR3 OS=Arabidopsis thaliana OX=3702 GN=ASR3 PE=1 SV=1	trihelix transcription factor ASR3 [Prunus persica]
Prupe.1G218500_v2.0.a1	Prupe.1G218500	LOC18790611	58.7719	129.067	8.28214	7.99937	34.7309	49.0075	56.7958	55.1705	4.47657	4.34776	6.40925	6.99297	down	down	down	down	tify domain	Protein TIFY 9 OS=Arabidopsis thaliana OX=3702 GN=TIFY9 PE=1 SV=1	protein TIFY 9 [Prunus persica]
Prupe.1G218900_v2.0.a1	Prupe.1G218900	LOC18793304	8.37213	14.7404	5.2325	4.49245	6.87443	9.31533	8.26177	7.79117	4.592	4.34597	12.8061	12.5264	down	normal	down	normal	GRAM domain	GEM-like protein 5 OS=Arabidopsis thaliana OX=3702 GN=At5g13200 PE=1 SV=1	GEM-like protein 5 [Prunus persica]
Prupe.1G219100_v2.0.a1	Prupe.1G219100	LOC18793547	200.204	347.637	101.614	109.628	153.774	184.187	290.317	280.325	153.325	146.29	201.017	206.729	down	down	down	normal	LITAF-like zinc ribbon domain	GSH-induced LITAF domain protein OS=Arabidopsis thaliana OX=3702 GN=GILP PE=1 SV=1	uncharacterized protein LOC18793547 [Prunus persica]
Prupe.1G220000_v2.0.a1	Prupe.1G220000	LOC18792154	17.1859	24.061	9.72516	9.7793	27.5965	32.2845	20.1909	19.7284	13.3556	12.9299	17.8766	19.1855	down	normal	down	normal	--	Uncharacterized protein At2g33490 OS=Arabidopsis thaliana OX=3702 GN=At2g33490 PE=4 SV=2	uncharacterized protein At2g33490 [Prunus persica]
Prupe.1G222300_v2.0.a1	Prupe.1G222300	LOC18788141	44.4184	39.0604	16.3373	17.1608	28.3084	27.9289	25.969	29.2303	14.3314	15.2177	25.5284	22.4317	down	normal	down	normal	OTU-like cysteine protease	--	uncharacterized protein LOC18788141 [Prunus persica]
Prupe.1G225600_v2.0.a1	Prupe.1G225600	LOC103322072	299.961	148.056	68.2848	63.7308	53.7998	40.9202	246.345	237.181	62.4052	65.672	71.8523	68.7429	down	down	down	down	--	--	PREDICTED: uncharacterized protein LOC103322072 [Prunus mume]
Prupe.1G225700_v2.0.a1	Prupe.1G225700	LOC18792445	1455.22	1522.18	898.216	948.829	477.322	562.29	1267.66	1279.73	486.329	477.187	701.225	698.178	down	down	down	down	Chlorophyll A-B binding protein	Chlorophyll a-b binding protein 7, chloroplastic OS=Solanum lycopersicum OX=4081 GN=CAB7 PE=3 SV=1	chlorophyll a-b binding protein, chloroplastic [Prunus persica]
Prupe.1G227000_v2.0.a1	Prupe.1G227000	LOC109946526	17.4004	14.499	2.10234	2.20755	0.487003	0.822323	21.5693	22.1469	1.44863	1.24175	0.727654	0.504469	down	down	down	down	Oxidoreductase molybdopterin binding domain	Sulfite oxidase OS=Arabidopsis thaliana OX=3702 GN=SOX PE=1 SV=1	sulfite oxidase-like isoform X1 [Prunus persica]
Prupe.1G228500_v2.0.a1	Prupe.1G228500	--	26.3328	24.3137	12.3353	12.9522	7.06182	6.61691	102.983	108.488	15.6955	16.3444	12.8834	12.4977	down	down	down	down	--	--	hypothetical protein PRUPE_1G228500 [Prunus persica]
Prupe.1G228600_v2.0.a1	Prupe.1G228600	LOC18788919	79.4557	64.0544	33.5011	31.2878	19.4091	16.233	264.638	269.329	39.09	35.5723	32.4052	31.626	down	down	down	down	Kelch motif	F-box/kelch-repeat protein At1g67480 OS=Arabidopsis thaliana OX=3702 GN=At1g67480 PE=2 SV=1	F-box/kelch-repeat protein At1g67480 [Prunus persica]
Prupe.1G234400_v2.0.a1	Prupe.1G234400	LOC18789328	62.5828	52.002	17.0225	17.6001	41.1366	40.5183	35.3879	37.9105	16.0168	16.3148	19.1147	20.8358	down	normal	down	down	Protein phosphatase 2A regulatory B subunit (B56 family)	Serine/threonine protein phosphatase 2A 59 kDa regulatory subunit B' eta isoform OS=Arabidopsis thaliana OX=3702 GN=B'ETA PE=1 SV=1	serine/threonine protein phosphatase 2A 57 kDa regulatory subunit B' theta isoform [Prunus persica]
Prupe.1G237100_v2.0.a1	Prupe.1G237100	LOC109948145	27.0099	33.2574	0.744773	0.796467	0.079293	0.217038	52.125	53.1798	10.8801	10.0123	6.60803	7.24949	down	down	down	down	Transferase family	Stemmadenine O-acetyltransferase OS=Catharanthus roseus OX=4058 GN=SAT PE=1 SV=1	vinorine synthase-like [Prunus persica]
Prupe.1G237600_v2.0.a1	Prupe.1G237600	LOC18793497	295.013	370.24	128.259	122.457	68.47	73.4827	323.301	323.936	86.0729	85.1815	89.7814	92.5373	down	down	down	down	--	Protein HHL1, chloroplastic OS=Arabidopsis thaliana OX=3702 GN=HHL1 PE=1 SV=1	protein HHL1, chloroplastic [Prunus persica]
Prupe.1G237800_v2.0.a1	Prupe.1G237800	LOC18790311	3.11767	6.15951	2.1413	1.16172	2.16833	3.46664	2.42739	2.27024	1.22426	1.1372	3.5739	3.61766	down	normal	down	normal	Hsp20/alpha crystallin family	Heat shock protein 21, chloroplastic OS=Arabidopsis thaliana OX=3702 GN=HSP21 PE=1 SV=1	small heat shock protein, chloroplastic [Prunus persica]
Prupe.1G238700_v2.0.a1	Prupe.1G238700	LOC18791876	12.1787	9.37373	6.25212	6.57998	4.74537	2.83484	49.8421	51.6169	13.1574	13.8316	13.5544	13.3456	down	down	down	down	CPBP intramembrane metalloprotease	--	uncharacterized protein LOC18791876 [Prunus persica]
Prupe.1G238800_v2.0.a1	Prupe.1G238800	LOC18789612	25.4841	21.7602	2.11783	2.12852	12.5832	10.4306	10.8043	7.53307	2.53237	2.52011	4.76469	5.01751	down	down	down	down	Cleavage site for pathogenic type III effector avirulence factor Avr	Protein NOI4 OS=Arabidopsis thaliana OX=3702 GN=NOI4 PE=1 SV=1	hypothetical protein PRUPE_1G238800 [Prunus persica]
Prupe.1G239600_v2.0.a1	Prupe.1G239600	LOC18790277	416.031	872.567	383.925	335.605	184.627	245.605	581.432	548.589	246.53	229.038	369.07	368.278	down	down	down	down	Photosystem II protein Y (PsbY)	Photosystem II core complex proteins psbY, chloroplastic OS=Spinacia oleracea OX=3562 GN=PSBY PE=1 SV=2	photosystem II core complex proteins psbY, chloroplastic [Prunus persica]
Prupe.1G242100_v2.0.a1	Prupe.1G242100	LOC18788748	6.08296	6.47581	2.67392	2.41747	8.48672	10.1158	9.69944	11.2256	2.53714	1.12235	3.15099	3.31493	down	normal	down	down	Copine	E3 ubiquitin-protein ligase RGLG1 OS=Arabidopsis thaliana OX=3702 GN=RGLG1 PE=1 SV=1	E3 ubiquitin-protein ligase RGLG5 [Prunus persica]
Prupe.1G243000_v2.0.a1	Prupe.1G243000	LOC18788891	542.585	449.497	134.78	141.687	145.95	142.136	766.287	809.582	130.862	123.928	223.858	228.803	down	down	down	down	Aminotransferase class I and II	Glutamate--glyoxylate aminotransferase 2 OS=Arabidopsis thaliana OX=3702 GN=GGAT2 PE=1 SV=1	glutamate--glyoxylate aminotransferase 2 [Prunus persica]
Prupe.1G245400_v2.0.a1	Prupe.1G245400	LOC18793716	211.256	177.024	50.1899	53.2173	177.483	173.897	384.163	409.246	176.69	172.113	153.388	163.535	down	normal	down	down	Aldo/keto reductase family	Non-functional NADPH-dependent codeinone reductase 2 OS=Papaver somniferum OX=3469 GN=COR2 PE=1 SV=1	non-functional NADPH-dependent codeinone reductase 2 [Prunus persica]
Prupe.1G246900_v2.0.a1	Prupe.1G246900	LOC18792152	10.817	13.2751	5.88435	6.12399	7.75024	6.36367	13.122	13.097	8.12797	7.27879	9.03833	10.1683	down	down	down	normal	Fe-S metabolism associated domain	SufE-like protein 2, chloroplastic OS=Arabidopsis thaliana OX=3702 GN=SUFE2 PE=2 SV=1	sufE-like protein 2, chloroplastic [Prunus persica]
[truncated: 1,777 more rows]

## Sheet: Day4 UP
#ID	gene_name	nr_symbol	GHT-d0-1_FPKM	GHT-d0-2_FPKM	GHT-d2-1_FPKM	GHT-d2-2_FPKM	GHT-d4-1_FPKM	GHT-d4-2_FPKM	QBT-d0-1_FPKM	QBT-d0-2_FPKM	QBT-d2-1_FPKM	QBT-d2-2_FPKM	QBT-d4-1_FPKM	QBT-d4-2_FPKM	GHT-d0_vs_GHT-d2_DESeq2_(FDR_0.01_FC_2)_regulated	GHT-d0_vs_GHT-d4_DESeq2_(FDR_0.01_FC_2)_regulated	GHT-d0_vs_QBT-d0_DESeq2_(FDR_0.01_FC_2)_regulated	GHT-d2_vs_QBT-d2_DESeq2_(FDR_0.01_FC_2)_regulated	GHT-d4_vs_QBT-d4_DESeq2_(FDR_0.01_FC_2)_regulated	QBT-d0_vs_QBT-d2_DESeq2_(FDR_0.01_FC_2)_regulated	QBT-d0_vs_QBT-d4_DESeq2_(FDR_0.01_FC_2)_regulated	Pfam_annotation	Swiss_Prot_annotation	NR_annotation
[truncated: 1,185 more rows]

[truncated: 3 more sheets: Day4 Down, Day2&4 UP, Day2&4 Down]
