# Supplementary material for: PpMYB123-mediated proanthocyanidin accumulation alleviates bacterial spot disease in peach
Source: Hortic Res. 2026 Jan 30;13(5):uhag032. doi: 10.1093/hr/uhag032 (PMC13148162; doi:10.1093/hr/uhag032)
Supplement: Web_Material_uhag032 [file web_material_uhag032.zip › SupplementaryA Table4.xlsx]

## Sheet: MYB TFs-Day2 UP
gene_name	nr_symbol	GHT-d0-1_FPKM	GHT-d0-2_FPKM	GHT-d2-1_FPKM	GHT-d2-2_FPKM	GHT-d4-1_FPKM	GHT-d4-2_FPKM	QBT-d0-1_FPKM	QBT-d0-2_FPKM	QBT-d2-1_FPKM	QBT-d2-2_FPKM	QBT-d4-1_FPKM	QBT-d4-2_FPKM	GHT-d0_vs_GHT-d2_DESeq2_(FDR_0.01_FC_2)_regulated	GHT-d0_vs_GHT-d4_DESeq2_(FDR_0.01_FC_2)_regulated	QBT-d0_vs_QBT-d2_DESeq2_(FDR_0.01_FC_2)_regulated	QBT-d0_vs_QBT-d4_DESeq2_(FDR_0.01_FC_2)_regulated	Pfam_annotation	Swiss_Prot_annotation	NR_annotation
Prupe.1G313300	LOC18790310	0.751912	1.2874	50.0684	54.5767	91.1146	122.001	0.044536	0.111075	3.80419	4.90657	13.75	13.4904	up	up	up	up	Myb-like DNA-binding domain	Transcription factor MYB62 OS=Arabidopsis thaliana OX=3702 GN=MYB62 PE=2 SV=1	transcription factor MYB62 [Prunus persica]
Prupe.1G405400	LOC18792773	2.63782	3.49273	30.8669	34.6553	1.06207	1.55999	0.430472	0.520829	10.5594	10.1962	0.690395	0.867079	up	down	up	--	Myb-like DNA-binding domain	Transcription factor MYB123 OS=Actinidia chinensis var. chinensis OX=1590841 GN=MYB123 PE=1 SV=1	transcription factor MYB6 [Prunus persica]
Prupe.2G170100	LOC18784676	2.21819	2.39865	13.8075	14.0894	7.03649	5.34262	0.799999	0.71278	3.10346	2.80585	1.84572	2.42193	up	up	up	up	bHLH-MYC and R2R3-MYB transcription factors N-terminal	Transcription factor GLABRA 3 OS=Arabidopsis thaliana OX=3702 GN=GL3 PE=1 SV=1	transcription factor EGL1 [Prunus persica]
Prupe.2G192100	LOC18785028	0.844043	1.36147	152.326	156.869	1.56174	1.71688	4.49894	6.16397	91.2072	95.2469	1.40698	1.30979	up	normal	up	down	Myb-like DNA-binding domain	Transcription factor MYB3 OS=Arabidopsis thaliana OX=3702 GN=MYB3 PE=1 SV=1	myb-related protein 308 [Prunus persica]
Prupe.3G006300	LOC18788093	6.67142	7.56277	43.0822	40.8498	27.6452	32.5034	1.35423	1.53343	24.7775	22.0258	10.1839	9.89817	up	up	up	up	Myb-like DNA-binding domain	Transcription factor MYB2 OS=Oryza sativa subsp. japonica OX=39947 GN=MYB2 PE=2 SV=1	transcription factor MYB108 [Prunus persica]
Prupe.3G027400	LOC18781980	9.14329	11.6926	30.9324	32.1207	26.2529	31.1826	6.53925	7.31105	57.3029	54.5902	49.2677	53.3759	up	up	up	up	MYB-CC type transfactor, LHEQLE motif	Myb family transcription factor PHL6 OS=Arabidopsis thaliana OX=3702 GN=PHL6 PE=2 SV=1	myb family transcription factor PHL6 [Prunus persica]
Prupe.3G042100	LOC18782829	0.810248	0.900545	3.91617	5.31653	0.960883	0.50437	0.608395	0.843146	13.2479	12.2387	8.35101	9.19939	up	--	up	up	Myb-like DNA-binding domain	Transcription factor MYB4 OS=Crocosmia x crocosmiiflora OX=1053288 GN=MYB4 PE=2 SV=1	transcription factor MYB114 isoform X2 [Prunus persica]
Prupe.3G127700	LOC18787889	8.23873	13.211	42.2014	39.2299	36.8887	56.4209	6.23	7.00783	44.8674	45.5683	52.9778	55.3342	up	up	up	up	Myb-like DNA-binding domain	Probable transcription factor GLK1 OS=Oryza sativa subsp. japonica OX=39947 GN=GLK1 PE=2 SV=1	transcription activator GLK1 isoform X1 [Prunus persica]
Prupe.3G178600	LOC18782172	2.96031	3.59199	33.6757	36.3399	36.3107	39.1403	0.164052	0	5.13551	6.08049	11.1146	10.3842	up	up	up	up	Myb-like DNA-binding domain	Myb family transcription factor MPH1 OS=Oryza sativa subsp. japonica OX=39947 GN=MPH1 PE=2 SV=1	putative Myb family transcription factor At1g14600 isoform X1 [Prunus persica]
Prupe.3G219200	LOC18782011	67.3047	48.3526	216.016	204.825	114.859	82.5561	8.28938	7.54882	61.9058	68.9442	87.7621	89.6475	up	normal	up	up	Myb-like DNA-binding domain	Transcription factor CPC OS=Arabidopsis thaliana OX=3702 GN=CPC PE=1 SV=1	transcription factor CPC [Prunus persica]
Prupe.4G192000	LOC18781210	0.601808	1.9627	87.1623	80.3254	54.4909	86.5768	0	0	6.51925	6.25584	4.07897	4.43708	up	up	up	up	Myb-like DNA-binding domain	Transcription factor MYB102 OS=Arabidopsis thaliana OX=3702 GN=MYB102 PE=2 SV=1	myb-related protein 308 [Prunus persica]
Prupe.6G144300	LOC18773570	8.32718	9.58664	30.4069	31.4736	31.3517	30.6005	8.94079	8.25148	37.9805	35.596	35.1761	34.3608	up	up	up	up	bHLH-MYC and R2R3-MYB transcription factors N-terminal	Transcription factor LHW OS=Arabidopsis thaliana OX=3702 GN=LHW PE=1 SV=1	transcription factor LHW isoform X1 [Prunus persica]
Prupe.6G267600	LOC18772814	1.42591	1.65122	5.01099	3.80776	3.39933	3.48647	1.36874	1.06308	4.24008	4.16369	5.12648	4.50458	up	normal	up	up	Myb-like DNA-binding domain	Transcription factor MYB1 OS=Arabidopsis thaliana OX=3702 GN=MYB1 PE=2 SV=1	transcription factor MYB1 [Prunus persica]
Prupe.7G016700	LOC18770951	4.4347	4.91296	12.6	12.9967	15.1949	17.2832	2.8195	2.45413	12.9373	12.032	4.99132	4.2194	up	up	up	normal	Myb-like DNA-binding domain	Transcription factor CSA OS=Oryza sativa subsp. japonica OX=39947 GN=CSA PE=2 SV=2	transcription factor MYB80 [Prunus persica]
Prupe.7G138100	LOC18771230	5.4737	5.20817	40.6956	39.0421	13.63	15.3221	3.02185	3.06871	31.2679	30.8143	23.3388	26.7124	up	up	up	up	Myb-like DNA-binding domain	Transcription factor HHO5 OS=Arabidopsis thaliana OX=3702 GN=HHO5 PE=1 SV=1	myb family transcription factor EFM isoform X1 [Prunus persica]
